# Supplementary material for: Genetic engineering of Staphylococcus haemolyticus: overcoming restriction-modification barriers and targeting virulence genes
Source: Microb Genom. 2026 Jul 29;12(7):001780. doi: 10.1099/mgen.0.001780 (PMC13417997; doi:10.1099/mgen.0.001780)
Supplement: Supplementary Material 2. [file mgen-12-01780-s002.xlsx]

## Sheet: S4_RM_PacBio_isolates
Isolate	Type	Gene	REBASE Name	PADLOC number	PacBio Recognition sequence	Bisulfite result	Comment	Coordinates
8-9	I	R	Sha89IP	PDLC03040	CRTANNNNNNTTC			59886	63005
	I	S	S.Sha89I	PDLC03068				62989	64266
	I	M	M.Sha89I	PDLC03019			I gamma	64256	65770
	II	M	M.Sha89II	PDLC03279	GAGG	cctc	Fusion Mtase	531189	532988
	II	R	Sha89IIP	PDLC03514			II S	533090	534295
25-63	II	M	M.Sha2563ORFDP	NA			Phage region. Orphan	1779370	1779888
	II	M	M.Sha2563ORFAP	NA			Phage region. Orphan	1779926	1780483
	II	M	M.Sha2563I	PDLC03279	GAGG	cctc	Fusion Mtase	500224	502023
	II	R	Sha2563IP	PDLC03514			II S	502125	503330
51-13	I	R	Sha5113IP	PDLC03040	CRTANNNNNNTTC			59766	62885
	I	S	S.Sha5113I	PDLC03068				62869	64146
	I	M	M.Sha5113I	PDLC03019			I gamma	64136	65650
	II	R	Sha5113IIP	PDLC03514	GAGG	cctc	II S	1991681	1992886
	II	M	M.Sha5113II	PDLC03279			Fusion Mtase	1992988	1994787
51-41	I	M	M.Sha5141I	PDLC03019	TTACNNNNNTAC		I gamma	51796	53310
	I	S	S.Sha5141I	PDLC03164				50649	51806
	I	R	Sha5141IP	PDLC03040				47546	50665
	II	M	M.Sha5141ORFBP	NA	Predicted motif CCWGG		Phage region. Orphan	1068501	1069508
	II	M	M.Sha5141II	PDLC03329	GATC	gatc		553847	555085
	II	R	Sha5141IIP	PDLC03553			II P	552269	553741
53-27	I	M	M.Sha5327I	PDLC03021	TAANNNNNNRTGG		I gamma	2694654	269117
	I	S	S.Sha5327I	PDLC03107				2693489	2694661
	I	R	Sha5327IP	PDLC03047				2690116	2693460
	II	M	M.Sha5327ORFCP				Phage region. Orphan	1094336	1095859
	II	M	M.Sha5327ORFDP				Phage region. Orphan	1093318	1094343
	II	M	M.Sha5327II	PDLC03329	GATC	gatc		583870	585108
	II	R	Sha5327IIP	PDLC03553			II P	582292	583764
53-38	I	R	Sha5338IIP	PDLC03048	RAAGNNNNNNTATT		II S	29381	32173
	I	S	S.Sha5338ORFHP	NA				32236	32844
	I	M	M.Sha5338II	PDLC03022			I gamma	32845	34401
	I	S	S.Sha5338II	PDLC03165				34394	35641
	II	M	M.Sha5338ORFGP	PDLC03294	Possibly GATC (could not be unabiguously assigned)		Orphan. II alpha.	221690	222553
	II	M	M.Sha5338ORFCP	na	Possibly GATC (could not be unabiguously assigned)		Phage region. Orphan	2102146	2102664
	II	M	M.Sha5338ORFBP	PDLC03286	Possibly GATC (could not be unabiguously assigned)		Phage region. Orphan	2102702	2103259
	II	M	M.Sha5338ORFAP	PDLC03726	Possibly GATC (could not be unabiguously assigned)		Phage region. Orphan	2103720	2104154
	II	M	M.Sha5338ORFEP	na	Possibly GATC (could not be unabiguously assigned)		Phage region. Orphan	1642443	1642871
	II	R	Sha5338IP	PDLC03514	GAGG	cctc		567048	568250
	II	M	M.Sha5338I	PDLC03279			Fusion Mtase	565144	566943
53-49	II	M	M.Sha5349ORFEP	PDLC03294	Possibly GATC (could not be unabiguously assigned)		Orphan. II alpha	215659	217194
	II	M	M.Sha5349ORFBP		Possibly GATC (could not be unabiguously assigned)		Phage region. Orphan	1852639	1853067
	III	R	Sha5349IP	PDLC03649	GGAG			31626	34595
	III	M	M.Sha5349I	PDLC03643				29675	31624
	IV	R	Sha5349ORFDP	PDLC03658			IV Methyl-directed, motif SCNGS	540839	543703
	II	M	M.Sha5349ORFCP				Phage region. Orphan. Fusion protein	7235	7663
57-22	III	M	M.Sha5722I	PDLC03641	VGACAT			680650	682683
	III	R	Sha5722IP	PDLC03649				682670	685666
57-1	IV	R	Sha571	PDLC03658			IV Methyl-directed. Predicted motif SCNGS	2319219	2320409

## Sheet: S5_PADLOC_all
Isolate	System	Accession	HMM name	Protein Name	Full Seq E value	Domain iE value	Target coverage	Start	End	Strand	Size
8-9_contig1	RM_type_I	PDLC03040	REase_I_00001	REase_I	0	0	0.995	59886	63005	-	1799
8-9_contig1	RM_type_I	PDLC03068	Specificity_I_00017	Specificity_I	4.2e-91	5.4e-91	0.969	62989	64266	-	1202
8-9_contig1	RM_type_I	PDLC03019	MTase_I_00002	MTase_I	1.1e-280	1.2e-280	0.988	64256	65770	-	1478
8-9_contig1	HEC-06	PDLC04155	HEC-06_WP_012631435.1	HEC-06	3.6e-54	4.9e-54	0.894	188297	190165	-	1640
8-9_contig1	Bunzi	PDLC03833	Bunzi__BnzA	BnzA	1.2e-140	6.1e-140	0.984	207001	208479	+	1868
8-9_contig1	Bunzi	PDLC03834	Bunzi__BnzB	BnzB	3.9e-181	6.4e-181	0.978	208472	210112	+	701
8-9_contig1	RM_type_II	PDLC03279	MTase_II_00065	MTase_II	1.3e-240	1.5e-240	0.982	531189	532988	-	440
8-9_contig1	RM_type_II	PDLC03514	REase_II_00116	REase_II	1.3e-75	1.4e-75	0.96	533093	534295	+	170
8-9_contig1	PDC-M04	PDLC04353	PDC-M04A_WP_207706624.1	PDC-M04A	9e-71	9.8e-71	0.97	949467	950168	+	1514
8-9_contig1	PDC-M04	PDLC04359	PDC-M04B_WP_133228568.1	PDC-M04B	3.8e-54	4.1e-54	0.966	950161	950601	+	3119
26-63_contig1	HEC-06	PDLC04155	HEC-06_WP_012631435.1	HEC-06	3.6e-54	5e-54	0.894	156856	158724	-	1277
26-63_contig1	Bunzi	PDLC03833	Bunzi__BnzA	BnzA	1.2e-140	6.2e-140	0.984	175560	177038	+	1799
26-63_contig1	Bunzi	PDLC03834	Bunzi__BnzB	BnzB	4e-181	6.5e-181	0.978	177031	178671	+	1202
26-63_contig1	RM_type_II	PDLC03279	MTase_II_00065	MTase_II	1.3e-240	1.5e-240	0.982	500224	502023	-	1769
26-63_contig1	RM_type_II	PDLC03514	REase_II_00116	REase_II	1.3e-75	1.4e-75	0.96	502128	503330	+	1640
26-63_contig1	PDC-M04	PDLC04353	PDC-M04A_WP_207706624.1	PDC-M04A	9.1e-71	1e-70	0.97	926096	926797	+	1868
26-63_contig1	PDC-M04	PDLC04359	PDC-M04B_WP_133228568.1	PDC-M04B	3.8e-54	4.1e-54	0.966	926790	927230	+	701
26-63_contig1	PDC-S38	PDLC05010	PDC-S38_WP_174243465.1	PDC-S38	3e-31	3.3e-31	0.947	1787714	1787884	+	440
51-13_contig1	RM_type_I	PDLC03040	REase_I_00001	REase_I	0	0	0.995	59766	62885	-	602
51-13_contig1	RM_type_I	PDLC03068	Specificity_I_00017	Specificity_I	4e-91	5.2e-91	0.969	62869	64146	-	659
51-13_contig1	RM_type_I	PDLC03019	MTase_I_00002	MTase_I	3.499999999999998e-280	3.7999999999999977e-280	0.988	64136	65650	-	1067
51-13_contig1	PDC-M04	PDLC04359	PDC-M04B_WP_133228568.1	PDC-M04B	3.6e-54	3.8999999999999996e-54	0.966	1574771	1575211	-	2063
51-13_contig1	PDC-M04	PDLC04353	PDC-M04A_WP_207706624.1	PDC-M04A	8.6e-71	9.399999999999998e-71	0.97	1575204	1575905	-	2003
51-13_contig1	RM_type_II	PDLC03514	REase_II_00116	REase_II	1.1999999999999999e-75	1.3999999999999997e-75	0.96	1991681	1992883	-	1535
51-13_contig1	RM_type_II	PDLC03279	MTase_II_00065	MTase_II	1.2999999999999994e-240	1.3999999999999992e-240	0.982	1992988	1994787	+	1949
51-13_contig1	Bunzi	PDLC03834	Bunzi__BnzB	BnzB	1.1999999999999997e-179	1.8999999999999995e-179	0.978	2330514	2332154	-	2969
51-13_contig1	Bunzi	PDLC03833	Bunzi__BnzA	BnzA	3.399999999999999e-159	1.6999999999999994e-158	0.912	2332147	2333916	-	2864
51-13_contig1	HEC-06	PDLC04155	HEC-06_WP_012631435.1	HEC-06	3.4e-54	4.7e-54	0.894	2350503	2352371	+	701
51-29_contig1	RM_type_III	PDLC03643	MTase_III_00012	MTase_III	1.999999999999999e-263	2.5999999999999983e-263	0.714	31172	33121	+	440
51-29_contig1	RM_type_III	PDLC03649	REase_III_00003	REase_III	0	0	0.994	33123	36092	+	395
51-29_contig1	PT_PbeABCD	PDLC02707	PbeA_00005	PbeA	7.499999999999998e-171	9.399999999999997e-171	0.951	213915	215978	+	602
51-29_contig1	PT_PbeABCD	PDLC02741	PbeC_00033	PbeC	6.6e-86	7.799999999999999e-86	0.969	216123	218126	+	659
51-29_contig1	DMS_other	PDLC03294	MTase_II_00080	MTase_II	1.3999999999999999e-86	1.3999999999999999e-86	0.539	218652	220187	+	1514
51-29_contig1	PDC-S07	PDLC04899	PDC-S07_WP_110056698.1	PDC-S07	3.299999999999999e-55	3.599999999999999e-55	0.962	537569	537964	+	3119
51-29_contig1	RM_type_IV	PDLC03658	mREase_IV_00004	mREase_IV	0	0	0.992	537964	540828	+	1157
51-29_contig1	PDC-M04	PDLC04353	PDC-M04A_WP_207706624.1	PDC-M04A	9.399999999999998e-71	9.999999999999998e-71	0.97	963898	964599	+	1238
51-29_contig1	PDC-M04	PDLC04359	PDC-M04B_WP_133228568.1	PDC-M04B	3.8999999999999996e-54	4.2999999999999994e-54	0.966	964592	965032	+	1472
51-29_contig1	AbiD	PDLC02344	AbiD	AbiD	3.9999999999999995e-42	5.3999999999999993e-42	0.874	1839810	1840877	+	1769
51-29_contig1	cbass_type_I	PDLC00788	Cyclase_00028	Cyclase	1.3999999999999995e-82	1.5999999999999995e-82	0.986	2548626	2549285	+	1640
51-29_contig1	cbass_type_I	PDLC00705	Effector_00043	Effector	4.199999999999999e-76	4.599999999999999e-76	0.985	2549531	2550133	+	1868
51-41_contig1	RM_type_I	PDLC03040	REase_I_00001	REase_I	0	0	0.995	47546	50665	-	701
51-41_contig1	RM_type_I	PDLC03164	Specificity_I_00113	Specificity_I	4.2e-129	1.2e-128	0.808	50649	51806	-	440
51-41_contig1	RM_type_I	PDLC03019	MTase_I_00002	MTase_I	1.9e-279	2.1e-279	0.988	51796	53310	-	602
51-41_contig1	HEC-06	PDLC04155	HEC-06_WP_012631435.1	HEC-06	3.8e-54	5.2e-54	0.894	193189	195057	-	659
51-41_contig1	Bunzi	PDLC03833	Bunzi__BnzA	BnzA	3.7e-159	1.8e-158	0.912	209734	211503	+	1463
51-41_contig1	Bunzi	PDLC03834	Bunzi__BnzB	BnzB	2.8e-180	4.6e-180	0.978	211496	213136	+	3344
51-41_contig1	RM_type_II	PDLC03553	REase_II_00155	REase_II	3e-197	3.6e-197	0.98	552269	553741	+	1172
51-41_contig1	RM_type_II	PDLC03329	MTase_II_00115	MTase_II	2.1e-201	2.5e-201	0.969	553847	555085	+	1238
51-41_contig1	PDC-M04	PDLC04353	PDC-M04A_WP_207706624.1	PDC-M04A	1.1e-70	1.3e-70	0.97	1102538	1103239	+	1472
51-41_contig1	PDC-M04	PDLC04359	PDC-M04B_WP_133228568.1	PDC-M04B	4e-54	4.3e-54	0.966	1103232	1103672	+	1478
51-41_contig1	cbass_type_I	PDLC00788	Cyclase_00028	Cyclase	1.4e-82	1.6e-82	0.986	2584148	2584807	+	1640
51-41_contig1	cbass_type_I	PDLC00705	Effector_00043	Effector	4.2e-76	4.6e-76	0.985	2585053	2585655	+	701
53-27_contig1	RM_type_I	PDLC03021	MTase_I_00004	MTase_I	4.4e-185	5.3e-185	0.988	111937	113400	+	440
53-27_contig1	RM_type_I	PDLC03107	Specificity_I_00056	Specificity_I	6.5e-76	7.2e-76	0.982	113393	114565	+	602
53-27_contig1	RM_type_I	PDLC03047	REase_I_00008	REase_I	2e-151	2.9e-151	0.959	114594	117938	+	659
53-27_contig1	cbass_type_I	PDLC00705	Effector_00043	Effector	4.3e-76	4.8e-76	0.985	193306	193908	-	2063
53-27_contig1	cbass_type_I	PDLC00788	Cyclase_00028	Cyclase	1.5e-82	1.6e-82	0.986	194154	194813	-	2003
53-27_contig1	PDC-M04	PDLC04359	PDC-M04B_WP_133228568.1	PDC-M04B	4.1e-54	4.4e-54	0.966	1678870	1679310	-	1556
53-27_contig1	PDC-M04	PDLC04353	PDC-M04A_WP_207706624.1	PDC-M04A	9.8e-71	1.1e-70	0.97	1679303	1680004	-	2792
53-27_contig1	RM_type_II	PDLC03329	MTase_II_00115	MTase_II	2.2e-201	2.5e-201	0.969	2222946	2224184	-	1247
53-27_contig1	RM_type_II	PDLC03553	REase_II_00155	REase_II	3.1e-197	3.7e-197	0.98	2224290	2225762	-	1799
53-27_contig1	Bunzi	PDLC03834	Bunzi__BnzB	BnzB	4.3e-181	7e-181	0.978	2548538	2550178	-	578
53-27_contig1	Bunzi	PDLC03833	Bunzi__BnzA	BnzA	6.1e-139	3.1e-138	0.984	2550171	2551649	-	1535
53-38_contig1	RM_type_I	PDLC03048	REase_I_00009	REase_I	0	0	0.996	29381	32173	+	1202
53-38_contig1	RM_type_I	PDLC03022	MTase_I_00005	MTase_I	3.2e-168	3.2e-168	0.913	32845	34401	+	434
53-38_contig1	RM_type_I	PDLC03165	Specificity_I_00114	Specificity_I	2.9e-121	3.3e-121	0.995	34394	35641	+	701
53-38_contig1	PDC-S15	PDLC04938	PDC-S15_WP_206299025.1	PDC-S15	7.2e-70	8.5e-70	0.911	48237	48941	+	440
53-38_contig1	PDC-S66	PDLC05062	PDC-S66_WP_090810895.1	PDC-S66	7.7e-60	9.2e-60	0.964	48965	49807	+	704
53-38_contig1	PT_PbeABCD	PDLC02707	PbeA_00005	PbeA	7.5e-171	9.5e-171	0.951	216281	218344	+	842
53-38_contig1	PT_PbeABCD	PDLC02741	PbeC_00033	PbeC	6.7e-86	7.9e-86	0.969	218489	220492	+	602
53-38_contig1	DMS_other	PDLC03294	MTase_II_00080	MTase_II	1.5e-86	1.5e-86	0.539	221018	222553	+	659
53-38_contig1	RM_type_II	PDLC03279	MTase_II_00065	MTase_II	1.4e-240	1.6e-240	0.982	565144	566943	-	2063
53-38_contig1	RM_type_II	PDLC03514	REase_II_00116	REase_II	1.3e-75	1.5e-75	0.96	567048	568250	+	2003
53-38_contig1	PDC-M04	PDLC04353	PDC-M04A_WP_207706624.1	PDC-M04A	9.5e-71	1e-70	0.97	987480	988181	+	1535
53-38_contig1	PDC-M04	PDLC04359	PDC-M04B_WP_133228568.1	PDC-M04B	4e-54	4.3e-54	0.966	988174	988614	+	1949
53-38_contig1	DMS_other	PDLC03286	MTase_II_00072	MTase_II	5.4e-69	6.5e-69	0.886	2102702	2103280	-	2969
53-38_contig1	DMS_other	PDLC03726	oMTase_00015	oMTase	4.2e-63	4.7e-63	0.931	2103720	2104154	-	2864
53-38_contig1	cbass_type_I	PDLC00788	Cyclase_00028	Cyclase	1.4e-82	1.6e-82	0.986	2569112	2569771	+	701
53-38_contig1	cbass_type_I	PDLC00705	Effector_00043	Effector	4.2e-76	4.7e-76	0.985	2570017	2570619	+	440
53-49_contig1	RM_type_III	PDLC03643	MTase_III_00012	MTase_III	1.8e-263	2.3e-263	0.714	29675	31624	+	395
53-49_contig1	RM_type_III	PDLC03649	REase_III_00003	REase_III	0	0	0.994	31626	34595	+	1772
53-49_contig1	PT_PbeABCD	PDLC02707	PbeA_00005	PbeA	6.7e-171	8.5e-171	0.951	210922	212985	+	2864
53-49_contig1	PT_PbeABCD	PDLC02741	PbeC_00033	PbeC	6e-86	7e-86	0.969	213130	215133	+	1478
53-49_contig1	DMS_other	PDLC03294	MTase_II_00080	MTase_II	1.3e-86	1.3e-86	0.539	215659	217194	+	1640
53-49_contig1	PDC-S07	PDLC04899	PDC-S07_WP_110056698.1	PDC-S07	3e-55	3.3e-55	0.962	540444	540839	+	1868
53-49_contig1	RM_type_IV	PDLC03658	mREase_IV_00004	mREase_IV	0	0	0.992	540839	543703	+	395
53-49_contig1	PDC-M04	PDLC04353	PDC-M04A_WP_207706624.1	PDC-M04A	8.5e-71	9.3e-71	0.97	969757	970458	+	2033
53-49_contig1	PDC-M04	PDLC04359	PDC-M04B_WP_133228568.1	PDC-M04B	3.6e-54	3.9e-54	0.966	970451	970891	+	2996
53-49_contig1	cbass_type_I	PDLC00788	Cyclase_00028	Cyclase	1.3e-82	1.4e-82	0.986	2315021	2315680	+	1640
53-49_contig1	cbass_type_I	PDLC00705	Effector_00043	Effector	3.8e-76	4.2e-76	0.985	2315926	2316528	+	170
57-1_contig1	HEC-06	PDLC04155	HEC-06_WP_012631435.1	HEC-06	3.6e-54	4.9e-54	0.894	178933	180801	-	1799
57-1_contig1	Bunzi	PDLC03833	Bunzi__BnzA	BnzA	5.6e-139	2.9e-138	0.984	195727	197205	+	1202
57-1_contig1	Bunzi	PDLC03834	Bunzi__BnzB	BnzB	1.3e-180	2.2e-180	0.978	197198	198838	+	1868
57-1_contig1	PDC-S07	PDLC04899	PDC-S07_WP_110056698.1	PDC-S07	3.2e-55	3.4e-55	0.962	490257	490652	+	701
57-1_contig1	RM_type_IV	PDLC03658	mREase_IV_00004	mREase_IV	0	0	0.992	490652	493516	+	440
57-1_contig1	DRT_class_I	PDLC02348	AbiK	AbiK	2.7e-214	3.2e-214	0.978	2416414	2418186	-	1478
57-22_contig1	RM_type_III	PDLC03641	MTase_III_00010	MTase_III	4.7e-152	1.1e-150	0.997	680650	682683	+	1640
57-22_contig1	RM_type_III	PDLC03649	REase_III_00003	REase_III	7.4e-259	8.6e-259	0.983	682670	685666	+	701
7067_4_25__Contig_1	PD-T4-6	PDLC04060	PD-T4-6_WP_203635815.1	PD-T4-6	1.3e-157	5.7e-152	0.817	147903	149543	-	440
7067_4_25__Contig_18	PDC-S38	PDLC05010	PDC-S38_WP_174243465.1	PDC-S38	3e-31	3.3e-31	0.947	40211	40381	+	170
7067_4_25__Contig_2	RM_type_II	PDLC03279	MTase_II_00065	MTase_II	1.3e-240	1.5e-240	0.982	421	2220	-	1868
7067_4_25__Contig_2	RM_type_II	PDLC03514	REase_II_00116	REase_II	1.3e-75	1.4e-75	0.96	2325	3527	+	1799
7067_4_25__Contig_20	HEC-06	PDLC04155	HEC-06_WP_012631435.1	HEC-06	3.6e-54	4.9e-54	0.894	27268	29136	-	1202
7067_4_25__Contig_5	PDC-M04	PDLC04353	PDC-M04A_WP_207706624.1	PDC-M04A	9e-71	9.9e-71	0.97	36012	36713	+	1478
7067_4_25__Contig_5	PDC-M04	PDLC04359	PDC-M04B_WP_133228568.1	PDC-M04B	3.8e-54	4.1e-54	0.966	36706	37146	+	1640
7067_4_25__Contig_9	Bunzi	PDLC03833	Bunzi__BnzA	BnzA	1.2e-140	6.2e-140	0.984	2928	4406	+	701
7067_4_25__Contig_9	Bunzi	PDLC03834	Bunzi__BnzB	BnzB	4e-181	6.5e-181	0.978	4399	6039	+	440
7067_4_26__Contig_13	PDC-M04	PDLC04353	PDC-M04A_WP_207706624.1	PDC-M04A	9.3e-71	1e-70	0.97	153	854	+	1868
7067_4_26__Contig_13	PDC-M04	PDLC04359	PDC-M04B_WP_133228568.1	PDC-M04B	3.9e-54	4.2e-54	0.966	847	1287	+	1799
7067_4_26__Contig_16	PDC-S38	PDLC05010	PDC-S38_WP_174243465.1	PDC-S38	3.1e-31	3.3e-31	0.947	40211	40381	+	1202
7067_4_26__Contig_19	HEC-06	PDLC04155	HEC-06_WP_012631435.1	HEC-06	3.7e-54	5.1e-54	0.894	27306	29174	-	1478
7067_4_26__Contig_2	RM_type_II	PDLC03279	MTase_II_00065	MTase_II	1.4e-240	1.6e-240	0.982	739	2538	-	1640
7067_4_26__Contig_2	RM_type_II	PDLC03514	REase_II_00116	REase_II	1.3e-75	1.5e-75	0.96	2643	3845	+	1478
7067_4_26__Contig_7	Bunzi	PDLC03833	Bunzi__BnzA	BnzA	1.2e-140	6.3e-140	0.984	2811	4289	+	1640
7067_4_26__Contig_7	Bunzi	PDLC03834	Bunzi__BnzB	BnzB	4.1e-181	6.6e-181	0.978	4282	5922	+	2864
7067_4_27__Contig_11	PDC-M04	PDLC04353	PDC-M04A_WP_207706624.1	PDC-M04A	9e-71	9.8e-71	0.97	153	854	+	395
7067_4_27__Contig_11	PDC-M04	PDLC04359	PDC-M04B_WP_133228568.1	PDC-M04B	3.7e-54	4.1e-54	0.966	847	1287	+	1484
7067_4_27__Contig_19	HEC-06	PDLC04155	HEC-06_WP_012631435.1	HEC-06	3.5e-54	4.9e-54	0.894	27268	29136	-	2885
7067_4_27__Contig_2	RM_type_II	PDLC03279	MTase_II_00065	MTase_II	1.3e-240	1.5e-240	0.982	421	2220	-	956
7067_4_27__Contig_2	RM_type_II	PDLC03514	REase_II_00116	REase_II	1.3e-75	1.5e-75	0.96	2325	3527	+	701
7067_4_27__Contig_5	Bunzi	PDLC03833	Bunzi__BnzA	BnzA	1.2e-140	6.1e-140	0.984	2928	4406	+	440
7067_4_27__Contig_5	Bunzi	PDLC03834	Bunzi__BnzB	BnzB	3.9e-181	6.4e-181	0.978	4399	6039	+	170
7067_4_28__Contig_14	Bunzi	PDLC03833	Bunzi__BnzA	BnzA	6.3e-139	3.2e-138	0.984	31216	32694	-	1868
7067_4_28__Contig_14	Bunzi	PDLC03834	Bunzi__BnzB	BnzB	4.4e-181	7.2e-181	0.978	29583	31223	-	1799
7067_4_28__Contig_2	RM_type_IV	PDLC03658	mREase_IV_00004	mREase_IV	0	0	0.992	184445	187309	-	1202
7067_4_28__Contig_2	PDC-S07	PDLC04899	PDC-S07_WP_110056698.1	PDC-S07	3.5e-55	3.8e-55	0.962	187309	187704	-	1478
7067_4_28__Contig_23	RM_type_III	PDLC03643	MTase_III_00012	MTase_III	9.4e-264	1.1e-263	0.937	22031	23515	-	1640
7067_4_28__Contig_23	RM_type_III	PDLC03649	REase_III_00003	REase_III	0	0	0.994	19144	22029	-	701
7067_4_28__Contig_3	AbiD	PDLC02344	AbiD	AbiD	7.9e-50	9.2e-50	0.966	92588	93544	-	440
7067_4_29__Contig_12	PDC-M04	PDLC04353	PDC-M04A_WP_207706624.1	PDC-M04A	9.3e-71	1e-70	0.97	153	854	+	170
7067_4_29__Contig_12	PDC-M04	PDLC04359	PDC-M04B_WP_133228568.1	PDC-M04B	3.9e-54	4.2e-54	0.966	847	1287	+	1799
7067_4_29__Contig_16	PDC-S38	PDLC05010	PDC-S38_WP_174243465.1	PDC-S38	3.1e-31	3.4e-31	0.947	5376	5546	+	1202
7067_4_29__Contig_18	HEC-06	PDLC04155	HEC-06_WP_012631435.1	HEC-06	3.7e-54	5.1e-54	0.894	27268	29136	-	1868
7067_4_29__Contig_2	RM_type_II	PDLC03279	MTase_II_00065	MTase_II	1.4e-240	1.6e-240	0.982	421	2220	-	1478
7067_4_29__Contig_2	RM_type_II	PDLC03514	REase_II_00116	REase_II	1.3e-75	1.5e-75	0.96	2325	3527	+	1640
7067_4_29__Contig_6	Bunzi	PDLC03833	Bunzi__BnzA	BnzA	1.2e-140	6.3e-140	0.984	2928	4406	+	170
7067_4_29__Contig_6	Bunzi	PDLC03834	Bunzi__BnzB	BnzB	4.1e-181	6.6e-181	0.978	4399	6039	+	1868
7067_4_30__Contig_12	PDC-M04	PDLC04353	PDC-M04A_WP_207706624.1	PDC-M04A	9.3e-71	1e-70	0.97	153	854	+	1799
7067_4_30__Contig_12	PDC-M04	PDLC04359	PDC-M04B_WP_133228568.1	PDC-M04B	3.9e-54	4.2e-54	0.966	847	1287	+	1202
7067_4_30__Contig_17	PDC-S38	PDLC05010	PDC-S38_WP_174243465.1	PDC-S38	3.1e-31	3.4e-31	0.947	40211	40381	+	1514
7067_4_30__Contig_2	RM_type_II	PDLC03279	MTase_II_00065	MTase_II	1.4e-240	1.6e-240	0.982	739	2538	-	3119
7067_4_30__Contig_2	RM_type_II	PDLC03514	REase_II_00116	REase_II	1.3e-75	1.5e-75	0.96	2643	3845	+	1277
7067_4_30__Contig_22	HEC-06	PDLC04155	HEC-06_WP_012631435.1	HEC-06	3.7e-54	5.1e-54	0.894	27306	29174	-	701
7067_4_30__Contig_5	Bunzi	PDLC03833	Bunzi__BnzA	BnzA	1.2e-140	6.3e-140	0.984	2811	4289	+	440
7067_4_30__Contig_5	Bunzi	PDLC03834	Bunzi__BnzB	BnzB	4.1e-181	6.6e-181	0.978	4282	5922	+	1478
7067_4_31__Contig_17	PDC-S38	PDLC05010	PDC-S38_WP_174243465.1	PDC-S38	3.2e-31	3.4e-31	0.947	40211	40381	+	1466
7067_4_31__Contig_18	HEC-06	PDLC04155	HEC-06_WP_012631435.1	HEC-06	3.8e-54	5.2e-54	0.894	27306	29174	-	170
7067_4_31__Contig_2	RM_type_II	PDLC03279	MTase_II_00065	MTase_II	1.4e-240	1.6e-240	0.982	739	2538	-	701
7067_4_31__Contig_2	RM_type_II	PDLC03514	REase_II_00116	REase_II	1.3e-75	1.5e-75	0.96	2643	3845	+	440
7067_4_31__Contig_27	RM_type_I	PDLC03019	MTase_I_00002	MTase_I	1.1e-280	1.3e-280	0.988	15765	17279	-	1868
7067_4_31__Contig_27	RM_type_I	PDLC03040	REase_I_00001	REase_I	0	0	0.995	11395	14514	-	1799
7067_4_31__Contig_27	RM_type_I	PDLC03068	Specificity_I_00017	Specificity_I	4.4e-91	5.7e-91	0.969	14498	15775	-	1202
7067_4_31__Contig_4	PDC-M04	PDLC04353	PDC-M04A_WP_207706624.1	PDC-M04A	9.5e-71	1e-70	0.97	36012	36713	+	1478
7067_4_31__Contig_4	PDC-M04	PDLC04359	PDC-M04B_WP_133228568.1	PDC-M04B	4e-54	4.3e-54	0.966	36706	37146	+	1640
7067_4_31__Contig_7	Bunzi	PDLC03833	Bunzi__BnzA	BnzA	1.3e-140	6.5e-140	0.984	2811	4289	+	701
7067_4_31__Contig_7	Bunzi	PDLC03834	Bunzi__BnzB	BnzB	5.2e-164	9.6e-164	0.971	4282	5748	+	440
7067_4_33._Contig_1	PDC-S38	PDLC05010	PDC-S38_WP_174243465.1	PDC-S38	3.1e-31	3.3e-31	0.947	328390	328560	+	1868
7067_4_33._Contig_11	PDC-M04	PDLC04353	PDC-M04A_WP_207706624.1	PDC-M04A	9.1e-71	1e-70	0.97	153	854	+	1799
7067_4_33._Contig_11	PDC-M04	PDLC04359	PDC-M04B_WP_133228568.1	PDC-M04B	3.8e-54	4.1e-54	0.966	847	1287	+	1202
7067_4_33._Contig_16	HEC-06	PDLC04155	HEC-06_WP_012631435.1	HEC-06	3.6e-54	5e-54	0.894	27274	29142	-	1478
7067_4_33._Contig_2	RM_type_II	PDLC03279	MTase_II_00065	MTase_II	1.3e-240	1.5e-240	0.982	421	2220	-	1640
7067_4_33._Contig_2	RM_type_II	PDLC03514	REase_II_00116	REase_II	1.3e-75	1.4e-75	0.96	2325	3527	+	2864
7067_4_33._Contig_4	Bunzi	PDLC03833	Bunzi__BnzA	BnzA	1.2e-140	6.2e-140	0.984	2928	4406	+	395
7067_4_33._Contig_4	Bunzi	PDLC03834	Bunzi__BnzB	BnzB	4e-181	6.5e-181	0.978	4399	6039	+	578
7067_4_34__Contig_11	PDC-M04	PDLC04353	PDC-M04A_WP_207706624.1	PDC-M04A	8.8e-71	9.6e-71	0.97	152	853	+	434
7067_4_34__Contig_11	PDC-M04	PDLC04359	PDC-M04B_WP_133228568.1	PDC-M04B	3.7e-54	4e-54	0.966	846	1286	+	1067
7067_4_34__Contig_17	HEC-06	PDLC04155	HEC-06_WP_012631435.1	HEC-06	3.5e-54	4.8e-54	0.894	27306	29174	-	1949
7067_4_34__Contig_2	RM_type_II	PDLC03279	MTase_II_00065	MTase_II	1.3e-240	1.5e-240	0.982	739	2538	-	2969
7067_4_34__Contig_2	RM_type_II	PDLC03514	REase_II_00116	REase_II	1.2e-75	1.4e-75	0.96	2643	3845	+	701
7067_4_34__Contig_7	Bunzi	PDLC03833	Bunzi__BnzA	BnzA	1.2e-140	6e-140	0.984	2811	4289	+	440
7067_4_34__Contig_7	Bunzi	PDLC03834	Bunzi__BnzB	BnzB	3.9e-181	6.3e-181	0.978	4282	5922	+	602
7067_4_35__Contig_108	RM_type_IV	PDLC03658	mREase_IV_00004	mREase_IV	0	0	0.992	705	3569	+	659
7067_4_35__Contig_108	PDC-S07	PDLC04899	PDC-S07_WP_110056698.1	PDC-S07	3.7e-55	4e-55	0.962	310	705	+	2063
7067_4_35__Contig_136	DMS_other	PDLC03286	MTase_II_00072	MTase_II	6e-69	7.2e-69	0.886	858	1436	-	2003
7067_4_35__Contig_136	DMS_other	PDLC03726	oMTase_00015	oMTase	4.7e-63	5.2e-63	0.931	1876	2310	-	1535
7067_4_35__Contig_157	AbiD	PDLC02344	AbiD	AbiD	5.9e-43	7.9e-43	0.874	255	1322	+	1925
7067_4_35__Contig_26	RM_type_III	PDLC03643	MTase_III_00012	MTase_III	2.2e-263	2.9e-263	0.714	24275	26224	-	1163
7067_4_35__Contig_26	RM_type_III	PDLC03649	REase_III_00003	REase_III	0	0	0.994	21304	24273	-	1244
7067_4_35__Contig_5	PDC-M04	PDLC04353	PDC-M04A_WP_207706624.1	PDC-M04A	1e-70	1.1e-70	0.97	1383	2084	+	1478
7067_4_35__Contig_5	PDC-M04	PDLC04359	PDC-M04B_WP_133228568.1	PDC-M04B	4.4e-54	4.8e-54	0.966	2077	2517	+	1640
7067_4_35__Contig_75	cbass_type_I	PDLC00705	Effector_00043	Effector	4.6e-76	5.1e-76	0.985	4765	5367	+	2864
7067_4_35__Contig_75	cbass_type_I	PDLC00788	Cyclase_00028	Cyclase	1.6e-82	1.7e-82	0.986	3860	4519	+	395
7067_4_35__Contig_89	PT_PbeABCD	PDLC02707	PbeA_00005	PbeA	8.3e-171	1e-170	0.951	614	2677	+	2063
7067_4_35__Contig_89	PT_PbeABCD	PDLC02741	PbeC_00033	PbeC	7.3e-86	8.7e-86	0.969	2822	4825	+	2003
7067_4_35__Contig_89	DMS_other	PDLC03294	MTase_II_00080	MTase_II	1.6e-86	1.6e-86	0.539	5351	6886	+	1535
7067_4_35__Contig_90	DMS_other	PDLC03219	MTase_II_00005	MTase_II	2.8e-19	4.5e-19	0.439	199	2124	+	1067
7067_4_35__Contig_90	DMS_other	PDLC03234	MTase_II_00020	MTase_II	6.2e-106	1.2e-105	0.99	2111	3274	+	701
7067_4_35__Contig_90	DMS_other	PDLC03549	REase_II_00151	REase_II	5.6e-24	7.9e-24	0.704	5340	6584	+	440
7067_4_35__Contig_96	Bunzi	PDLC03833	Bunzi__BnzA	BnzA	4.2e-139	2.1e-138	0.984	2908	4386	+	1949
7067_4_35__Contig_96	Bunzi	PDLC03834	Bunzi__BnzB	BnzB	4.6e-181	7.5e-181	0.978	4379	6019	+	2969
7067_4_36__Contig_11	RM_type_IV	PDLC03658	mREase_IV_00004	mREase_IV	0	0	0.992	49082	51946	+	602
7067_4_36__Contig_11	PDC-S07	PDLC04899	PDC-S07_WP_110056698.1	PDC-S07	3.3e-55	3.6e-55	0.962	48687	49082	+	659
7067_4_36__Contig_16	PT_PbeABCD	PDLC02707	PbeA_00005	PbeA	7.4e-171	9.4e-171	0.951	39886	41949	+	2864
7067_4_36__Contig_16	PT_PbeABCD	PDLC02741	PbeC_00033	PbeC	6.6e-86	7.8e-86	0.969	42094	44097	+	395
7067_4_36__Contig_16	DMS_other	PDLC03294	MTase_II_00080	MTase_II	1.4e-86	1.4e-86	0.539	44623	46158	+	1769
7067_4_36__Contig_18	AbiD	PDLC02344	AbiD	AbiD	5.3e-43	7.1e-43	0.874	11414	12481	+	1640
7067_4_36__Contig_3	PDC-M04	PDLC04353	PDC-M04A_WP_207706624.1	PDC-M04A	9.4e-71	1e-70	0.97	51897	52598	+	551
7067_4_36__Contig_3	PDC-M04	PDLC04359	PDC-M04B_WP_133228568.1	PDC-M04B	3.9e-54	4.3e-54	0.966	52591	53031	+	701
7067_4_36__Contig_6	RM_type_III	PDLC03643	MTase_III_00012	MTase_III	2e-263	2.6e-263	0.714	71369	73318	+	440
7067_4_36__Contig_6	RM_type_III	PDLC03649	REase_III_00003	REase_III	0	0	0.994	73320	76289	+	1949
7067_4_36__Contig_60	cbass_type_I	PDLC00705	Effector_00043	Effector	4.1e-76	4.6e-76	0.985	4765	5367	+	2969
7067_4_36__Contig_60	cbass_type_I	PDLC00788	Cyclase_00028	Cyclase	1.4e-82	1.6e-82	0.986	3860	4519	+	602
7067_4_37__Contig_11	RM_type_IV	PDLC03658	mREase_IV_00004	mREase_IV	0	0	0.992	49082	51946	+	659
7067_4_37__Contig_11	PDC-S07	PDLC04899	PDC-S07_WP_110056698.1	PDC-S07	3.3e-55	3.6e-55	0.962	48687	49082	+	455
7067_4_37__Contig_23	Bunzi	PDLC03833	Bunzi__BnzA	BnzA	3.7e-159	1.8e-158	0.912	36954	38723	+	788
7067_4_37__Contig_23	Bunzi	PDLC03834	Bunzi__BnzB	BnzB	1.3e-179	2.1e-179	0.978	38716	40356	+	701
7067_4_37__Contig_30	AbiQ	PDLC02352	AbiQ	AbiQ	2.2e-57	2.5e-57	0.859	6296	6847	-	440
7067_4_37__Contig_4	PDC-M04	PDLC04353	PDC-M04A_WP_207706624.1	PDC-M04A	9.4e-71	1e-70	0.97	36030	36731	+	1769
7067_4_37__Contig_4	PDC-M04	PDLC04359	PDC-M04B_WP_133228568.1	PDC-M04B	3.9e-54	4.3e-54	0.966	36724	37164	+	1640
7067_4_37__Contig_5	RM_type_III	PDLC03643	MTase_III_00012	MTase_III	2e-263	2.6e-263	0.714	71398	73347	+	1067
7067_4_37__Contig_5	RM_type_III	PDLC03649	REase_III_00003	REase_III	0	0	0.994	73349	76318	+	1949
7067_4_37__Contig_55	cbass_type_I	PDLC00705	Effector_00043	Effector	4.2e-76	4.6e-76	0.985	4765	5367	+	2969
7067_4_37__Contig_55	cbass_type_I	PDLC00788	Cyclase_00028	Cyclase	1.4e-82	1.6e-82	0.986	3860	4519	+	602
7067_4_37__Contig_7	PDC-M24	PDLC04538	PDC-M24A_WP_014405001.1	PDC-M24A	5.6e-22	6.9e-22	0.921	42725	43180	+	659
7067_4_37__Contig_7	PDC-M24	PDLC04539	PDC-M24B_WP_172176026.1	PDC-M24B	1.3e-62	1.4e-62	0.97	43195	43983	+	2864
7067_4_38__Contig_17	PDC-M04	PDLC04353	PDC-M04A_WP_207706624.1	PDC-M04A	9.6e-71	1e-70	0.97	788	1489	+	395
7067_4_38__Contig_17	PDC-M04	PDLC04359	PDC-M04B_WP_133228568.1	PDC-M04B	4e-54	4.4e-54	0.966	1482	1922	+	1799
7067_4_38__Contig_18	Bunzi	PDLC03833	Bunzi__BnzA	BnzA	3.7e-159	1.8e-158	0.912	36954	38723	+	1202
7067_4_38__Contig_18	Bunzi	PDLC03834	Bunzi__BnzB	BnzB	1e-177	1.7e-177	0.978	38716	40356	+	1067
7067_4_38__Contig_21	AbiD	PDLC02344	AbiD	AbiD	5.4e-43	7.2e-43	0.874	9678	10745	+	170
7067_4_38__Contig_4	RM_type_III	PDLC03643	MTase_III_00012	MTase_III	2e-263	2.6e-263	0.714	71524	73473	+	1478
7067_4_38__Contig_4	RM_type_III	PDLC03649	REase_III_00003	REase_III	0	0	0.994	73475	76444	+	1640
7067_4_38__Contig_56	cbass_type_I	PDLC00705	Effector_00043	Effector	4.2e-76	4.7e-76	0.985	4765	5367	+	1868
7067_4_38__Contig_56	cbass_type_I	PDLC00788	Cyclase_00028	Cyclase	1.4e-82	1.6e-82	0.986	3860	4519	+	1484
7067_4_38__Contig_9	RM_type_IV	PDLC03658	mREase_IV_00004	mREase_IV	0	0	0.992	49082	51946	+	2024
7067_4_38__Contig_9	PDC-S07	PDLC04899	PDC-S07_WP_110056698.1	PDC-S07	3.4e-55	3.7e-55	0.962	48687	49082	+	2714
7067_4_39__Contig_1	RM_type_II	PDLC03279	MTase_II_00065	MTase_II	1.4e-240	1.6e-240	0.982	257	2056	-	701
7067_4_39__Contig_1	RM_type_II	PDLC03514	REase_II_00116	REase_II	1.3e-75	1.5e-75	0.96	2161	3363	+	440
7067_4_39__Contig_11	AbiD	PDLC02344	AbiD	AbiD	4.9e-43	6.5e-43	0.874	43227	44294	+	2063
7067_4_39__Contig_11	PDC-S38	PDLC05010	PDC-S38_WP_174243465.1	PDC-S38	3.1e-31	3.4e-31	0.947	40416	40586	+	2003
7067_4_39__Contig_3	Bunzi	PDLC03833	Bunzi__BnzA	BnzA	5.8e-139	3e-138	0.984	44172	45650	+	1535
7067_4_39__Contig_3	Bunzi	PDLC03834	Bunzi__BnzB	BnzB	4.1e-181	6.7e-181	0.978	45643	47283	+	1799
7067_4_39__Contig_3	HEC-06	PDLC04155	HEC-06_WP_012631435.1	HEC-06	3.7e-54	5.1e-54	0.894	27378	29246	-	1202
7067_4_39__Contig_36	RM_type_III	PDLC03643	MTase_III_00012	MTase_III	8.8e-264	9.9e-264	0.937	11766	13250	+	701
7067_4_39__Contig_36	RM_type_III	PDLC03649	REase_III_00003	REase_III	5e-262	6.9e-262	0.991	13252	15276	+	440
7067_4_39__Contig_55	ppl	PDLC02208	Ppl_00001	Ppl	6.2e-134	9.4e-134	0.986	3663	6377	-	1067
7067_4_39__Contig_6	PDC-M04	PDLC04353	PDC-M04A_WP_207706624.1	PDC-M04A	9.4e-71	1e-70	0.97	36012	36713	+	602
7067_4_39__Contig_6	PDC-M04	PDLC04359	PDC-M04B_WP_133228568.1	PDC-M04B	3.9e-54	4.2e-54	0.966	36706	37146	+	659
7067_4_40__Contig_18	PT_PbeABCD	PDLC02707	PbeA_00005	PbeA	7.9e-171	1e-170	0.951	39842	41905	+	1790
7067_4_40__Contig_18	PT_PbeABCD	PDLC02741	PbeC_00033	PbeC	7e-86	8.3e-86	0.969	42050	44053	+	395
7067_4_40__Contig_18	DMS_other	PDLC03294	MTase_II_00080	MTase_II	1.5e-86	1.5e-86	0.539	44579	46114	+	2864
7067_4_40__Contig_2	RM_type_II	PDLC03279	MTase_II_00065	MTase_II	1.5e-240	1.7e-240	0.982	588	2387	-	395
7067_4_40__Contig_2	RM_type_II	PDLC03514	REase_II_00116	REase_II	1.4e-75	1.6e-75	0.96	2492	3694	+	2063
7067_4_40__Contig_22	PDC-M04	PDLC04353	PDC-M04A_WP_207706624.1	PDC-M04A	1e-70	1.1e-70	0.97	1369	2070	+	2003
7067_4_40__Contig_22	PDC-M04	PDLC04359	PDC-M04B_WP_133228568.1	PDC-M04B	4.2e-54	4.6e-54	0.966	2063	2503	+	1535
7067_4_40__Contig_45	AbiD	PDLC02344	AbiD	AbiD	5.6e-43	7.6e-43	0.874	3973	5040	-	1067
7067_4_40__Contig_48	cbass_type_I	PDLC00705	Effector_00043	Effector	4.4e-76	4.9e-76	0.985	4813	5415	+	701
7067_4_40__Contig_48	cbass_type_I	PDLC00788	Cyclase_00028	Cyclase	1.5e-82	1.7e-82	0.986	3908	4567	+	440
7067_4_40__Contig_56	PDC-S39	PDLC05012	PDC-S39_WP_095017002.1	PDC-S39	2.9e-47	4.4e-47	0.955	4287	6077	+	602
7067_4_40__Contig_61	PDC-S07	PDLC04899	PDC-S07_WP_110056698.1	PDC-S07	3.5e-55	3.8e-55	0.962	235	630	+	659
7067_4_41__Contig_10	RM_type_IV	PDLC03658	mREase_IV_00004	mREase_IV	0	0	0.992	49082	51946	+	1949
7067_4_41__Contig_10	PDC-S07	PDLC04899	PDC-S07_WP_110056698.1	PDC-S07	3.3e-55	3.6e-55	0.962	48687	49082	+	2969
7067_4_41__Contig_16	PT_PbeABCD	PDLC02707	PbeA_00005	PbeA	7.4e-171	9.4e-171	0.951	39886	41949	+	602
7067_4_41__Contig_16	PT_PbeABCD	PDLC02741	PbeC_00033	PbeC	6.6e-86	7.8e-86	0.969	42094	44097	+	659
7067_4_41__Contig_16	DMS_other	PDLC03294	MTase_II_00080	MTase_II	1.4e-86	1.4e-86	0.539	44623	46158	+	2864
7067_4_41__Contig_19	AbiD	PDLC02344	AbiD	AbiD	5.3e-43	7.1e-43	0.874	9967	11034	+	395
7067_4_41__Contig_4	PDC-M04	PDLC04353	PDC-M04A_WP_207706624.1	PDC-M04A	9.4e-71	1e-70	0.97	51897	52598	+	1799
7067_4_41__Contig_4	PDC-M04	PDLC04359	PDC-M04B_WP_133228568.1	PDC-M04B	3.9e-54	4.3e-54	0.966	52591	53031	+	1202
7067_4_41__Contig_57	cbass_type_I	PDLC00705	Effector_00043	Effector	4.2e-76	4.6e-76	0.985	4765	5367	+	1514
7067_4_41__Contig_57	cbass_type_I	PDLC00788	Cyclase_00028	Cyclase	1.4e-82	1.6e-82	0.986	3860	4519	+	3119
7067_4_41__Contig_6	RM_type_III	PDLC03643	MTase_III_00012	MTase_III	2e-263	2.6e-263	0.714	71398	73347	+	1277
7067_4_41__Contig_6	RM_type_III	PDLC03649	REase_III_00003	REase_III	0	0	0.994	73349	76318	+	1949
7067_4_42__Contig_101	cbass_type_I	PDLC00705	Effector_00043	Effector	4.5e-76	5e-76	0.985	4765	5367	+	2969
7067_4_42__Contig_101	cbass_type_I	PDLC00788	Cyclase_00028	Cyclase	1.5e-82	1.7e-82	0.986	3860	4519	+	1868
7067_4_42__Contig_105	RM_type_IV	PDLC03658	mREase_IV_00004	mREase_IV	0	0	0.992	1698	4562	-	701
7067_4_42__Contig_105	PDC-S07	PDLC04899	PDC-S07_WP_110056698.1	PDC-S07	3.6e-55	3.9e-55	0.962	4562	4957	-	440
7067_4_42__Contig_140	RM_type_II	PDLC03279	MTase_II_00065	MTase_II	1.5e-240	1.7e-240	0.982	305	2104	-	1478
7067_4_42__Contig_140	RM_type_II	PDLC03514	REase_II_00116	REase_II	1.4e-75	1.6e-75	0.96	2209	3411	+	1640
7067_4_42__Contig_19	RM_type_I	PDLC03019	MTase_I_00002	MTase_I	4.1e-280	4.5e-280	0.988	18920	20434	-	1067
7067_4_42__Contig_19	RM_type_I	PDLC03040	REase_I_00001	REase_I	0	0	0.995	14550	17669	-	1769
7067_4_42__Contig_19	RM_type_I	PDLC03068	Specificity_I_00017	Specificity_I	4.7e-91	6.1e-91	0.969	17653	18930	-	1640
7067_4_42__Contig_21	RM_type_III	PDLC03643	MTase_III_00012	MTase_III	2.1e-263	2.8e-263	0.714	627	2576	+	701
7067_4_42__Contig_21	RM_type_III	PDLC03649	REase_III_00003	REase_III	0	0	0.994	2578	5547	+	440
7067_4_42__Contig_45	HEC-06	PDLC04155	HEC-06_WP_012631435.1	HEC-06	4e-54	5.6e-54	0.894	1656	3524	-	1949
7067_4_42__Contig_6	PDC-M04	PDLC04353	PDC-M04A_WP_207706624.1	PDC-M04A	1e-70	1.1e-70	0.97	6911	7612	+	2969
7067_4_42__Contig_6	PDC-M04	PDLC04359	PDC-M04B_WP_133228568.1	PDC-M04B	4.3e-54	4.6e-54	0.966	7605	8045	+	2714
7067_4_42__Contig_92	Bunzi	PDLC03833	Bunzi__BnzA	BnzA	1.6e-139	8.4e-139	0.984	247	1725	+	602
7067_4_42__Contig_92	Bunzi	PDLC03834	Bunzi__BnzB	BnzB	1.4e-179	2.3e-179	0.978	1718	3358	+	659
7067_4_43__Contig_108	AbiD	PDLC02344	AbiD	AbiD	5.6e-43	7.5e-43	0.874	443	1510	-	2864
7067_4_43__Contig_19	Bunzi	PDLC03833	Bunzi__BnzA	BnzA	3.9e-159	1.9e-158	0.912	36954	38723	+	395
7067_4_43__Contig_19	Bunzi	PDLC03834	Bunzi__BnzB	BnzB	1.4e-179	2.2e-179	0.978	38716	40356	+	1949
7067_4_43__Contig_24	PDC-M04	PDLC04353	PDC-M04A_WP_207706624.1	PDC-M04A	9.9e-71	1.1e-70	0.97	36030	36731	+	2969
7067_4_43__Contig_24	PDC-M04	PDLC04359	PDC-M04B_WP_133228568.1	PDC-M04B	4.2e-54	4.5e-54	0.966	36724	37164	+	1769
7067_4_43__Contig_5	RM_type_III	PDLC03643	MTase_III_00012	MTase_III	2.1e-263	2.7e-263	0.714	71340	73289	+	1640
7067_4_43__Contig_5	RM_type_III	PDLC03649	REase_III_00003	REase_III	0	0	0.994	73291	76260	+	170
7067_4_43__Contig_60	ppl	PDLC02208	Ppl_00001	Ppl	6.6e-134	1e-133	0.986	3198	5912	-	701
7067_4_43__Contig_86	cbass_type_I	PDLC00705	Effector_00043	Effector	4.4e-76	4.9e-76	0.985	2617	3219	+	440
7067_4_43__Contig_86	cbass_type_I	PDLC00788	Cyclase_00028	Cyclase	1.5e-82	1.6e-82	0.986	1712	2371	+	602
7067_4_43__Contig_9	RM_type_IV	PDLC03658	mREase_IV_00004	mREase_IV	0	0	0.992	49082	51946	+	659
7067_4_43__Contig_9	PDC-S07	PDLC04899	PDC-S07_WP_110056698.1	PDC-S07	3.5e-55	3.8e-55	0.962	48687	49082	+	2864
7067_4_44__Contig_14	RM_type_III	PDLC03643	MTase_III_00012	MTase_III	2e-263	2.6e-263	0.714	48684	50633	+	395
7067_4_44__Contig_14	RM_type_III	PDLC03649	REase_III_00003	REase_III	0	0	0.994	50635	53604	+	1799
7067_4_44__Contig_19	Bunzi	PDLC03833	Bunzi__BnzA	BnzA	3.7e-159	1.8e-158	0.912	36954	38723	+	1202
7067_4_44__Contig_19	Bunzi	PDLC03834	Bunzi__BnzB	BnzB	1.3e-179	2.1e-179	0.978	38716	40356	+	170
7067_4_44__Contig_21	PDC-S38	PDLC05010	PDC-S38_WP_174243465.1	PDC-S38	3.2e-31	3.5e-31	0.947	7482	7652	+	1478
7067_4_44__Contig_5	PDC-M04	PDLC04353	PDC-M04A_WP_207706624.1	PDC-M04A	9.6e-71	1e-70	0.97	36030	36731	+	1640
7067_4_44__Contig_5	PDC-M04	PDLC04359	PDC-M04B_WP_133228568.1	PDC-M04B	4e-54	4.3e-54	0.966	36724	37164	+	1868
7067_4_44__Contig_62	cbass_type_I	PDLC00705	Effector_00043	Effector	4.2e-76	4.7e-76	0.985	3608	4210	-	1067
7067_4_44__Contig_62	cbass_type_I	PDLC00788	Cyclase_00028	Cyclase	1.4e-82	1.6e-82	0.986	4456	5115	-	1484
7067_4_44__Contig_9	RM_type_IV	PDLC03658	mREase_IV_00004	mREase_IV	0	0	0.992	49082	51946	+	2969
7067_4_44__Contig_9	PDC-S07	PDLC04899	PDC-S07_WP_110056698.1	PDC-S07	3.4e-55	3.7e-55	0.962	48687	49082	+	2714
7067_4_45__Contig_105	RM_type_II	PDLC03279	MTase_II_00065	MTase_II	1.6e-240	1.8e-240	0.982	1426	3225	+	602
7067_4_45__Contig_105	RM_type_II	PDLC03514	REase_II_00116	REase_II	1.5e-75	1.7e-75	0.96	119	1321	-	659
7067_4_45__Contig_120	PDC-S38	PDLC05010	PDC-S38_WP_174243465.1	PDC-S38	3.6e-31	3.9e-31	0.947	1988	2158	-	701
7067_4_45__Contig_2	Bunzi	PDLC03833	Bunzi__BnzA	BnzA	6.7e-139	3.4e-138	0.984	44064	45542	+	440
7067_4_45__Contig_2	Bunzi	PDLC03834	Bunzi__BnzB	BnzB	4.7e-181	7.6e-181	0.978	45535	47175	+	2864
7067_4_45__Contig_2	HEC-06	PDLC04155	HEC-06_WP_012631435.1	HEC-06	4.2e-54	5.8e-54	0.894	27270	29138	-	395
7067_4_45__Contig_27	AbiD	PDLC02344	AbiD	AbiD	6e-43	8e-43	0.874	27527	28594	-	1799
7067_4_45__Contig_55	RM_type_III	PDLC03643	MTase_III_00012	MTase_III	1e-263	1.1e-263	0.937	5401	6885	+	1202
7067_4_45__Contig_55	RM_type_III	PDLC03649	REase_III_00003	REase_III	0	0	0.994	6887	9856	+	2864
7067_4_45__Contig_73	ppl	PDLC02208	Ppl_00001	Ppl	7.1e-134	1.1e-133	0.986	3633	6347	-	395
7067_4_45__Contig_74	cbass_type_I	PDLC00705	Effector_00043	Effector	4.7e-76	5.2e-76	0.985	4043	4645	-	701
7067_4_45__Contig_74	cbass_type_I	PDLC00788	Cyclase_00028	Cyclase	1.6e-82	1.8e-82	0.986	4891	5550	-	440
7067_4_45__Contig_8	PDC-M04	PDLC04353	PDC-M04A_WP_207706624.1	PDC-M04A	1.1e-70	1.2e-70	0.97	2872	3573	+	455
7067_4_45__Contig_8	PDC-M04	PDLC04359	PDC-M04B_WP_133228568.1	PDC-M04B	4.5e-54	4.8e-54	0.966	3566	4006	+	788
7067_4_45__Contig_86	RM_type_IV	PDLC03658	mREase_IV_00004	mREase_IV	0	0	0.992	1698	4562	-	1067
7067_4_45__Contig_86	PDC-S07	PDLC04899	PDC-S07_WP_110056698.1	PDC-S07	3.8e-55	4.1e-55	0.962	4562	4957	-	1769
7067_4_46__Contig_114	RM_type_II	PDLC03279	MTase_II_00065	MTase_II	1.6e-240	1.8e-240	0.982	1426	3225	+	1640
7067_4_46__Contig_114	RM_type_II	PDLC03514	REase_II_00116	REase_II	1.5e-75	1.7e-75	0.96	119	1321	-	1868
7067_4_46__Contig_13	RM_type_IV	PDLC03658	mREase_IV_00004	mREase_IV	0	0	0.992	49081	51945	+	1949
7067_4_46__Contig_13	PDC-S07	PDLC04899	PDC-S07_WP_110056698.1	PDC-S07	3.9e-55	4.2e-55	0.962	48686	49081	+	2969
7067_4_46__Contig_15	PDC-M04	PDLC04353	PDC-M04A_WP_207706624.1	PDC-M04A	1.1e-70	1.2e-70	0.97	1610	2311	+	2714
7067_4_46__Contig_15	PDC-M04	PDLC04359	PDC-M04B_WP_133228568.1	PDC-M04B	4.6e-54	5e-54	0.966	2304	2744	+	602
7067_4_46__Contig_22	PDC-M24	PDLC04538	PDC-M24A_WP_014405001.1	PDC-M24A	6.5e-22	8e-22	0.921	31710	32165	-	659
7067_4_46__Contig_22	PDC-M24	PDLC04539	PDC-M24B_WP_172176026.1	PDC-M24B	1.5e-62	1.7e-62	0.97	30907	31695	-	1799
7067_4_46__Contig_24	AbiD	PDLC02344	AbiD	AbiD	6.2e-43	8.3e-43	0.874	10210	11277	+	1202
7067_4_46__Contig_31	Bunzi	PDLC03833	Bunzi__BnzA	BnzA	4.3e-159	2.1e-158	0.912	17807	19576	+	1478
7067_4_46__Contig_31	Bunzi	PDLC03834	Bunzi__BnzB	BnzB	1.5e-179	2.5e-179	0.978	19569	21209	+	1640
7067_4_46__Contig_31	HEC-06	PDLC04155	HEC-06_WP_012631435.1	HEC-06	4.4e-54	6e-54	0.894	1262	3130	-	1868
7067_4_46__Contig_67	RM_type_III	PDLC03643	MTase_III_00012	MTase_III	2.3e-263	3e-263	0.714	550	2499	+	1484
7067_4_46__Contig_67	RM_type_III	PDLC03649	REase_III_00003	REase_III	0	0	0.994	2501	5470	+	2024
7067_4_46__Contig_84	ppl	PDLC02208	Ppl_00001	Ppl	7.3e-134	1.1e-133	0.986	3198	5912	-	2714
7067_4_46__Contig_89	cbass_type_I	PDLC00705	Effector_00043	Effector	4.9e-76	5.4e-76	0.985	4765	5367	+	701
7067_4_46__Contig_89	cbass_type_I	PDLC00788	Cyclase_00028	Cyclase	1.6e-82	1.8e-82	0.986	3860	4519	+	440
7067_4_47__Contig_1	RM_type_II	PDLC03279	MTase_II_00065	MTase_II	1.4e-240	1.6e-240	0.982	257	2056	-	1067
7067_4_47__Contig_1	RM_type_II	PDLC03514	REase_II_00116	REase_II	1.3e-75	1.5e-75	0.96	2161	3363	+	1238
7067_4_47__Contig_3	Bunzi	PDLC03833	Bunzi__BnzA	BnzA	5.8e-139	2.9e-138	0.984	44172	45650	+	1472
7067_4_47__Contig_3	Bunzi	PDLC03834	Bunzi__BnzB	BnzB	1.8e-180	2.9e-180	0.978	45643	47283	+	1907
7067_4_47__Contig_3	HEC-06	PDLC04155	HEC-06_WP_012631435.1	HEC-06	3.7e-54	5.1e-54	0.894	27378	29246	-	2543
7067_4_47__Contig_38	RM_type_III	PDLC03643	MTase_III_00012	MTase_III	8.7e-264	9.8e-264	0.937	11766	13250	+	602
7067_4_47__Contig_38	RM_type_III	PDLC03649	REase_III_00003	REase_III	4.9e-262	6.9e-262	0.991	13252	15276	+	902
7067_4_47__Contig_59	ppl	PDLC02208	Ppl_00001	Ppl	6.1e-134	9.3e-134	0.986	3181	5895	-	1478
7067_4_47__Contig_6	PDC-M04	PDLC04353	PDC-M04A_WP_207706624.1	PDC-M04A	9.3e-71	1e-70	0.97	36012	36713	+	1640
7067_4_47__Contig_6	PDC-M04	PDLC04359	PDC-M04B_WP_133228568.1	PDC-M04B	3.9e-54	4.2e-54	0.966	36706	37146	+	701
7067_4_48__Contig_1	AbiD	PDLC02344	AbiD	AbiD	5.5e-43	7.3e-43	0.874	23204	24271	-	440
7067_4_48__Contig_2	RM_type_II	PDLC03329	MTase_II_00115	MTase_II	2.2e-201	2.5e-201	0.969	98973	100211	-	701
7067_4_48__Contig_2	RM_type_II	PDLC03553	REase_II_00155	REase_II	3e-197	3.6e-197	0.98	100317	101789	-	440
7067_4_48__Contig_34	DMS_other	PDLC03638	MTase_III_00007	MTase_III	3.8e-75	3.8e-75	0.67	18990	20897	-	2063
7067_4_48__Contig_34	DMS_other	PDLC03651	REase_III_00005	REase_III	5.9e-208	7.2e-208	0.974	14303	16846	-	2003
7067_4_48__Contig_39	cbass_type_I	PDLC00705	Effector_00043	Effector	4.3e-76	4.8e-76	0.985	4766	5368	+	1535
7067_4_48__Contig_39	cbass_type_I	PDLC00788	Cyclase_00028	Cyclase	6.8e-115	7.6e-115	0.993	3860	4762	+	602
7067_4_48__Contig_6	Bunzi	PDLC03833	Bunzi__BnzA	BnzA	6.1e-139	3.1e-138	0.984	81914	83392	-	659
7067_4_48__Contig_6	Bunzi	PDLC03834	Bunzi__BnzB	BnzB	4.3e-181	7e-181	0.978	80281	81921	-	1799
7067_4_48__Contig_7	PDC-M04	PDLC04353	PDC-M04A_WP_207706624.1	PDC-M04A	1.2e-70	1.3e-70	0.97	60538	61239	-	1202
7067_4_48__Contig_7	PDC-M04	PDLC04359	PDC-M04B_WP_133228568.1	PDC-M04B	4.1e-54	4.4e-54	0.966	60105	60545	-	455
7067_4_49__Contig_10	PDC-M04	PDLC04353	PDC-M04A_WP_207706624.1	PDC-M04A	9.3e-71	1e-70	0.97	35863	36564	+	788
7067_4_49__Contig_10	PDC-M04	PDLC04359	PDC-M04B_WP_133228568.1	PDC-M04B	3.9e-54	4.2e-54	0.966	36557	36997	+	2864
7067_4_49__Contig_19	PT_PbeABCD	PDLC02707	PbeA_00005	PbeA	7.4e-171	9.3e-171	0.951	34866	36929	+	395
7067_4_49__Contig_19	PT_PbeABCD	PDLC02741	PbeC_00033	PbeC	6.5e-86	7.7e-86	0.969	37074	39077	+	1769
7067_4_49__Contig_19	DMS_other	PDLC03294	MTase_II_00080	MTase_II	1.4e-86	1.4e-86	0.539	39603	41138	+	1640
7067_4_49__Contig_55	cbass_type_I	PDLC00705	Effector_00043	Effector	4.1e-76	4.6e-76	0.985	4765	5367	+	551
7067_4_49__Contig_55	cbass_type_I	PDLC00788	Cyclase_00028	Cyclase	1.4e-82	1.5e-82	0.986	3860	4519	+	1949
7067_4_49__Contig_69	RM_type_II	PDLC03279	MTase_II_00065	MTase_II	1.4e-240	1.6e-240	0.982	2023	3822	+	2969
7067_4_49__Contig_69	RM_type_II	PDLC03514	REase_II_00116	REase_II	1.3e-75	1.5e-75	0.96	716	1918	-	701
7067_4_50__Contig_1	PDC-M24	PDLC04538	PDC-M24A_WP_014405001.1	PDC-M24A	5.6e-22	6.9e-22	0.921	173219	173674	+	440
7067_4_50__Contig_1	PDC-M24	PDLC04539	PDC-M24B_WP_172176026.1	PDC-M24B	1.3e-62	1.4e-62	0.97	173689	174477	+	602
7067_4_50__Contig_10	RM_type_IV	PDLC03658	mREase_IV_00004	mREase_IV	0	0	0.992	49082	51946	+	659
7067_4_50__Contig_10	PDC-S07	PDLC04899	PDC-S07_WP_110056698.1	PDC-S07	3.3e-55	3.6e-55	0.962	48687	49082	+	2864
7067_4_50__Contig_22	Bunzi	PDLC03833	Bunzi__BnzA	BnzA	3.7e-159	1.8e-158	0.912	36954	38723	+	395
7067_4_50__Contig_22	Bunzi	PDLC03834	Bunzi__BnzB	BnzB	1.3e-179	2.1e-179	0.978	38716	40356	+	701
7067_4_50__Contig_29	AbiQ	PDLC02352	AbiQ	AbiQ	2.2e-57	2.5e-57	0.859	21945	22496	+	440
7067_4_50__Contig_3	RM_type_III	PDLC03643	MTase_III_00012	MTase_III	2e-263	2.6e-263	0.714	71525	73474	+	1769
7067_4_50__Contig_3	RM_type_III	PDLC03649	REase_III_00003	REase_III	0	0	0.994	73476	76445	+	1640
7067_4_50__Contig_4	PDC-M04	PDLC04353	PDC-M04A_WP_207706624.1	PDC-M04A	9.5e-71	1e-70	0.97	36030	36731	+	1949
7067_4_50__Contig_4	PDC-M04	PDLC04359	PDC-M04B_WP_133228568.1	PDC-M04B	4e-54	4.3e-54	0.966	36724	37164	+	2969
7067_4_50__Contig_56	cbass_type_I	PDLC00705	Effector_00043	Effector	4.2e-76	4.6e-76	0.985	4765	5367	+	602
7067_4_50__Contig_56	cbass_type_I	PDLC00788	Cyclase_00028	Cyclase	1.4e-82	1.6e-82	0.986	3860	4519	+	659
7067_4_51__Contig_11	RM_type_IV	PDLC03658	mREase_IV_00004	mREase_IV	0	0	0.992	49082	51946	+	701
7067_4_51__Contig_11	PDC-S07	PDLC04899	PDC-S07_WP_110056698.1	PDC-S07	3.5e-55	3.8e-55	0.962	48687	49082	+	440
7067_4_51__Contig_14	PDC-M04	PDLC04353	PDC-M04A_WP_207706624.1	PDC-M04A	9.9e-71	1.1e-70	0.97	60436	61137	+	1868
7067_4_51__Contig_14	PDC-M04	PDLC04359	PDC-M04B_WP_133228568.1	PDC-M04B	4.1e-54	4.5e-54	0.966	61130	61570	+	1799
7067_4_51__Contig_19	Bunzi	PDLC03833	Bunzi__BnzA	BnzA	3.8e-159	1.9e-158	0.912	36954	38723	+	1202
7067_4_51__Contig_19	Bunzi	PDLC03834	Bunzi__BnzB	BnzB	1.4e-179	2.2e-179	0.978	38716	40356	+	1478
7067_4_51__Contig_5	RM_type_III	PDLC03643	MTase_III_00012	MTase_III	2.1e-263	2.7e-263	0.714	71369	73318	+	1640
7067_4_51__Contig_5	RM_type_III	PDLC03649	REase_III_00003	REase_III	0	0	0.994	73320	76289	+	1868
7067_4_51__Contig_56	cbass_type_I	PDLC00705	Effector_00043	Effector	4.4e-76	4.8e-76	0.985	4765	5367	+	1868
7067_4_51__Contig_56	cbass_type_I	PDLC00788	Cyclase_00028	Cyclase	1.5e-82	1.6e-82	0.986	3860	4519	+	1799
7067_4_52__Contig_11	PDC-M04	PDLC04353	PDC-M04A_WP_207706624.1	PDC-M04A	8.9e-71	9.7e-71	0.97	153	854	+	1799
7067_4_52__Contig_11	PDC-M04	PDLC04359	PDC-M04B_WP_133228568.1	PDC-M04B	3.7e-54	4e-54	0.966	847	1287	+	1202
7067_4_52__Contig_17	HEC-06	PDLC04155	HEC-06_WP_012631435.1	HEC-06	3.5e-54	4.9e-54	0.894	27317	29185	-	1202
7067_4_52__Contig_2	RM_type_II	PDLC03279	MTase_II_00065	MTase_II	1.2e-239	1.3e-239	0.982	739	2538	-	1514
7067_4_52__Contig_2	RM_type_II	PDLC03514	REase_II_00116	REase_II	1.2e-75	1.4e-75	0.96	2643	3845	+	1514
7067_4_52__Contig_6	Bunzi	PDLC03833	Bunzi__BnzA	BnzA	1.2e-140	6.1e-140	0.984	2811	4289	+	3119
7067_4_52__Contig_6	Bunzi	PDLC03834	Bunzi__BnzB	BnzB	3.9e-181	6.4e-181	0.978	4282	5922	+	3119
7067_4_54__Contig_18	HEC-06	PDLC04155	HEC-06_WP_012631435.1	HEC-06	3.4e-54	4.8e-54	0.894	27305	29173	-	1277
7067_4_54__Contig_18	HEC-06	PDLC04155	HEC-06_WP_012631435.1	HEC-06	3.4e-54	4.8e-54	0.894	27305	29173	-	1277
7067_4_54__Contig_2	RM_type_II	PDLC03279	MTase_II_00065	MTase_II	4.3e-239	4.9e-239	0.982	1665	3464	-	701
7067_4_54__Contig_2	RM_type_II	PDLC03279	MTase_II_00065	MTase_II	4.3e-239	4.9e-239	0.982	1665	3464	-	701
7067_4_54__Contig_2	RM_type_II	PDLC03514	REase_II_00116	REase_II	1.2e-75	1.4e-75	0.96	3569	4771	+	440
7067_4_54__Contig_2	RM_type_II	PDLC03514	REase_II_00116	REase_II	1.2e-75	1.4e-75	0.96	3569	4771	+	440
7067_4_54__Contig_25	RM_type_I	PDLC03019	MTase_I_00002	MTase_I	3.5e-280	3.9e-280	0.988	18920	20434	-	1478
7067_4_54__Contig_25	RM_type_I	PDLC03019	MTase_I_00002	MTase_I	3.5e-280	3.9e-280	0.988	18920	20434	-	1478
7067_4_54__Contig_25	RM_type_I	PDLC03040	REase_I_00001	REase_I	0	0	0.995	14550	17669	-	1640
7067_4_54__Contig_25	RM_type_I	PDLC03040	REase_I_00001	REase_I	0	0	0.995	14550	17669	-	1640
7067_4_54__Contig_25	RM_type_I	PDLC03068	Specificity_I_00017	Specificity_I	4e-91	5.2e-91	0.969	17653	18930	-	1799
7067_4_54__Contig_25	RM_type_I	PDLC03068	Specificity_I_00017	Specificity_I	4e-91	5.2e-91	0.969	17653	18930	-	1202
7067_4_54__Contig_5	PDC-M04	PDLC04353	PDC-M04A_WP_207706624.1	PDC-M04A	8.7e-71	9.5e-71	0.97	35975	36676	+	1067
7067_4_54__Contig_5	PDC-M04	PDLC04353	PDC-M04A_WP_207706624.1	PDC-M04A	8.7e-71	9.5e-71	0.97	35975	36676	+	170
7067_4_54__Contig_5	PDC-M04	PDLC04359	PDC-M04B_WP_133228568.1	PDC-M04B	3.6e-54	4e-54	0.966	36669	37109	+	1484
7067_4_54__Contig_5	PDC-M04	PDLC04359	PDC-M04B_WP_133228568.1	PDC-M04B	3.6e-54	4e-54	0.966	36669	37109	+	2969
7067_4_54__Contig_8	Bunzi	PDLC03833	Bunzi__BnzA	BnzA	1.4e-139	7.1e-139	0.984	2811	4289	+	1478
7067_4_54__Contig_8	Bunzi	PDLC03833	Bunzi__BnzA	BnzA	1.4e-139	7.1e-139	0.984	2811	4289	+	1640
7067_4_54__Contig_8	Bunzi	PDLC03834	Bunzi__BnzB	BnzB	3.8e-181	6.2e-181	0.978	4282	5922	+	1868
7067_4_54__Contig_8	Bunzi	PDLC03834	Bunzi__BnzB	BnzB	3.8e-181	6.2e-181	0.978	4282	5922	+	701
7067_4_55__Contig_1	RM_type_II	PDLC03279	MTase_II_00065	MTase_II	3.8e-240	4.4e-240	0.982	274	2073	-	440
7067_4_55__Contig_1	RM_type_II	PDLC03514	REase_II_00116	REase_II	1.3e-75	1.5e-75	0.96	2178	3380	+	2714
7067_4_55__Contig_2	AbiD	PDLC02344	AbiD	AbiD	5.2e-43	7e-43	0.874	137562	138629	+	1799
7067_4_55__Contig_2	PDC-S38	PDLC05010	PDC-S38_WP_174243465.1	PDC-S38	3.1e-31	3.3e-31	0.947	134751	134921	+	1202
7067_4_55__Contig_33	RM_type_III	PDLC03643	MTase_III_00012	MTase_III	8.7e-264	9.8e-264	0.937	11507	12991	+	1478
7067_4_55__Contig_33	RM_type_III	PDLC03649	REase_III_00003	REase_III	0	0	0.994	12993	15962	+	1640
7067_4_55__Contig_4	Bunzi	PDLC03833	Bunzi__BnzA	BnzA	5.8e-139	2.9e-138	0.984	44172	45650	+	1868
7067_4_55__Contig_4	Bunzi	PDLC03834	Bunzi__BnzB	BnzB	4.1e-181	6.6e-181	0.978	45643	47283	+	1484
7067_4_55__Contig_4	HEC-06	PDLC04155	HEC-06_WP_012631435.1	HEC-06	3.7e-54	5.1e-54	0.894	27378	29246	-	2024
7067_4_55__Contig_5	PDC-M04	PDLC04353	PDC-M04A_WP_207706624.1	PDC-M04A	9.2e-71	1e-70	0.97	36012	36713	+	2714
7067_4_55__Contig_5	PDC-M04	PDLC04359	PDC-M04B_WP_133228568.1	PDC-M04B	3.9e-54	4.2e-54	0.966	36706	37146	+	701
7067_4_55__Contig_58	ppl	PDLC02208	Ppl_00001	Ppl	6.1e-134	9.3e-134	0.986	3663	6377	-	440
7067_4_56__Contig_1	RM_type_II	PDLC03279	MTase_II_00065	MTase_II	1.3e-240	1.5e-240	0.982	256	2055	-	1769
7067_4_56__Contig_1	RM_type_II	PDLC03514	REase_II_00116	REase_II	1.3e-75	1.4e-75	0.96	2160	3362	+	1640
7067_4_56__Contig_3	Bunzi	PDLC03833	Bunzi__BnzA	BnzA	5.7e-139	2.9e-138	0.984	44172	45650	+	551
7067_4_56__Contig_3	Bunzi	PDLC03834	Bunzi__BnzB	BnzB	1.8e-180	2.9e-180	0.978	45643	47283	+	701
7067_4_56__Contig_3	HEC-06	PDLC04155	HEC-06_WP_012631435.1	HEC-06	3.6e-54	5e-54	0.894	27378	29246	-	440
7067_4_56__Contig_35	RM_type_III	PDLC03643	MTase_III_00012	MTase_III	8.6e-264	9.7e-264	0.937	11766	13250	+	1949
7067_4_56__Contig_35	RM_type_III	PDLC03649	REase_III_00003	REase_III	4.9e-262	6.8e-262	0.991	13252	15276	+	2969
7067_4_56__Contig_46	ppl	PDLC02208	Ppl_00001	Ppl	6.1e-134	9.2e-134	0.986	9858	12572	-	602
7067_4_56__Contig_6	PDC-M04	PDLC04353	PDC-M04A_WP_207706624.1	PDC-M04A	9.2e-71	1e-70	0.97	36012	36713	+	659
7067_4_56__Contig_6	PDC-M04	PDLC04359	PDC-M04B_WP_133228568.1	PDC-M04B	3.8e-54	4.2e-54	0.966	36706	37146	+	455
7067_4_57__Contig_18	Bunzi	PDLC03833	Bunzi__BnzA	BnzA	3.7e-159	1.8e-158	0.912	36954	38723	+	788
7067_4_57__Contig_18	Bunzi	PDLC03834	Bunzi__BnzB	BnzB	1.3e-179	2.1e-179	0.978	38716	40356	+	2864
7067_4_57__Contig_31	AbiQ	PDLC02352	AbiQ	AbiQ	2.2e-57	2.6e-57	0.859	21945	22496	+	395
7067_4_57__Contig_4	PDC-M04	PDLC04353	PDC-M04A_WP_207706624.1	PDC-M04A	9.6e-71	1e-70	0.97	36030	36731	+	1799
7067_4_57__Contig_4	PDC-M04	PDLC04359	PDC-M04B_WP_133228568.1	PDC-M04B	4e-54	4.3e-54	0.966	36724	37164	+	1202
7067_4_57__Contig_5	RM_type_III	PDLC03643	MTase_III_00012	MTase_III	2e-263	2.6e-263	0.714	71369	73318	+	1484
7067_4_57__Contig_5	RM_type_III	PDLC03649	REase_III_00003	REase_III	0	0	0.994	73320	76289	+	2969
7067_4_57__Contig_56	cbass_type_I	PDLC00705	Effector_00043	Effector	4.2e-76	4.7e-76	0.985	4765	5367	+	1478
7067_4_57__Contig_56	cbass_type_I	PDLC00788	Cyclase_00028	Cyclase	1.4e-82	1.6e-82	0.986	3860	4519	+	1640
7067_4_57__Contig_83	PDC-M24	PDLC04538	PDC-M24A_WP_014405001.1	PDC-M24A	5.6e-22	7e-22	0.921	108	563	+	1868
7067_4_57__Contig_83	PDC-M24	PDLC04539	PDC-M24B_WP_172176026.1	PDC-M24B	1.3e-62	1.4e-62	0.97	578	1366	+	2714
7067_4_57__Contig_9	RM_type_IV	PDLC03658	mREase_IV_00004	mREase_IV	0	0	0.992	49082	51946	+	701
7067_4_57__Contig_9	PDC-S07	PDLC04899	PDC-S07_WP_110056698.1	PDC-S07	3.4e-55	3.7e-55	0.962	48687	49082	+	440
7067_4_58__Contig_1	RM_type_II	PDLC03279	MTase_II_00065	MTase_II	1.4e-240	1.6e-240	0.982	257	2056	-	1799
7067_4_58__Contig_1	RM_type_II	PDLC03514	REase_II_00116	REase_II	1.3e-75	1.5e-75	0.96	2161	3363	+	1202
7067_4_58__Contig_30	RM_type_III	PDLC03643	MTase_III_00012	MTase_III	8.8e-264	9.9e-264	0.937	12004	13488	+	335
7067_4_58__Contig_30	RM_type_III	PDLC03649	REase_III_00003	REase_III	0	0	0.994	13490	16459	+	440
7067_4_58__Contig_4	Bunzi	PDLC03833	Bunzi__BnzA	BnzA	5.8e-139	3e-138	0.984	44172	45650	+	1484
7067_4_58__Contig_4	Bunzi	PDLC03834	Bunzi__BnzB	BnzB	3.4e-180	5.6e-180	0.978	45643	47283	+	2969
7067_4_58__Contig_4	HEC-06	PDLC04155	HEC-06_WP_012631435.1	HEC-06	3.7e-54	5.1e-54	0.894	27378	29246	-	1478
7067_4_58__Contig_55	ppl	PDLC02208	Ppl_00001	Ppl	7.1e-134	1.1e-133	0.986	3181	5895	-	1640
7067_4_58__Contig_6	PDC-M04	PDLC04353	PDC-M04A_WP_207706624.1	PDC-M04A	9.3e-71	1e-70	0.97	49978	50679	+	1868
7067_4_58__Contig_6	PDC-M04	PDLC04359	PDC-M04B_WP_133228568.1	PDC-M04B	3.9e-54	4.2e-54	0.966	50672	51112	+	2714
7067_4_59__Contig_1	RM_type_II	PDLC03279	MTase_II_00065	MTase_II	1.5e-240	1.7e-240	0.982	256	2055	-	755
7067_4_59__Contig_1	RM_type_II	PDLC03514	REase_II_00116	REase_II	1.4e-75	1.6e-75	0.96	2160	3362	+	461
7067_4_59__Contig_11	PDC-M04	PDLC04354	PDC-M04A_WP_201473104.1	PDC-M04A	3.6e-18	4.4e-18	0.821	3	338	+	1556
7067_4_59__Contig_11	PDC-M04	PDLC04359	PDC-M04B_WP_133228568.1	PDC-M04B	4.2e-54	4.6e-54	0.966	331	771	+	2792
7067_4_59__Contig_29	RM_type_III	PDLC03643	MTase_III_00012	MTase_III	9.5e-264	1.1e-263	0.937	17125	18609	-	581
7067_4_59__Contig_29	RM_type_III	PDLC03649	REase_III_00003	REase_III	0	0	0.994	14154	17123	-	1220
7067_4_59__Contig_3	Bunzi	PDLC03833	Bunzi__BnzA	BnzA	6.3e-139	3.2e-138	0.984	44172	45650	+	1799
7067_4_59__Contig_3	Bunzi	PDLC03834	Bunzi__BnzB	BnzB	4.4e-181	7.2e-181	0.978	45643	47283	+	1202
7067_4_59__Contig_3	HEC-06	PDLC04155	HEC-06_WP_012631435.1	HEC-06	4e-54	5.5e-54	0.894	27378	29246	-	701
7067_4_59__Contig_62	ppl	PDLC02208	Ppl_00001	Ppl	6.7e-134	1e-133	0.986	3182	5896	-	440
7067_4_59__Contig_88	DMS_other	PDLC03251	MTase_II_00037	MTase_II	1.3e-92	1.5e-89	0.976	893	1648	-	1484
7067_4_59__Contig_88	DMS_other	PDLC03726	oMTase_00015	oMTase	1.3e-57	1.5e-57	0.883	2313	2774	-	2969
7067_4_60__Contig_14	RM_type_I	PDLC03022	MTase_I_00005	MTase_I	4.9e-168	4.9e-168	0.913	4559	6115	-	1478
7067_4_60__Contig_14	RM_type_I	PDLC03048	REase_I_00009	REase_I	0	0	0.996	6788	9580	-	1640
7067_4_60__Contig_14	RM_type_I	PDLC03072	Specificity_I_00021	Specificity_I	3.9e-12	4.4e-12	0.588	6116	6697	-	1868
7067_4_60__Contig_14	RM_type_I	PDLC03165	Specificity_I_00114	Specificity_I	7.4e-115	8.3e-115	0.995	3346	4566	-	2714
7067_4_61__Contig_1	RM_type_II	PDLC03279	MTase_II_00065	MTase_II	1.4e-240	1.6e-240	0.982	775	2574	-	1799
7067_4_61__Contig_1	RM_type_II	PDLC03514	REase_II_00116	REase_II	1.3e-75	1.5e-75	0.96	2679	3881	+	1202
7067_4_61__Contig_11	PDC-M04	PDLC04353	PDC-M04A_WP_207706624.1	PDC-M04A	9.4e-71	1e-70	0.97	1391	2092	+	1067
7067_4_61__Contig_11	PDC-M04	PDLC04359	PDC-M04B_WP_133228568.1	PDC-M04B	3.9e-54	4.3e-54	0.966	2085	2525	+	1484
7067_4_61__Contig_30	RM_type_III	PDLC03643	MTase_III_00012	MTase_III	8.8e-264	9.9e-264	0.937	12004	13488	+	2969
7067_4_61__Contig_30	RM_type_III	PDLC03649	REase_III_00003	REase_III	0	0	0.994	13490	16459	+	1478
7067_4_61__Contig_4	Bunzi	PDLC03833	Bunzi__BnzA	BnzA	5.9e-139	3e-138	0.984	44172	45650	+	1640
7067_4_61__Contig_4	Bunzi	PDLC03834	Bunzi__BnzB	BnzB	4.1e-181	6.7e-181	0.978	45643	47283	+	1868
7067_4_61__Contig_4	HEC-06	PDLC04155	HEC-06_WP_012631435.1	HEC-06	3.7e-54	5.1e-54	0.894	27378	29246	-	2714
7067_4_61__Contig_55	ppl	PDLC02208	Ppl_00001	Ppl	7.1e-134	1.1e-133	0.986	3663	6377	-	701
7067_4_63__Contig_1	RM_type_II	PDLC03279	MTase_II_00065	MTase_II	1.4e-240	1.6e-240	0.982	257	2056	-	440
7067_4_63__Contig_1	RM_type_II	PDLC03514	REase_II_00116	REase_II	1.4e-75	1.5e-75	0.96	2161	3363	+	1238
7067_4_63__Contig_2	AbiD	PDLC02344	AbiD	AbiD	5.5e-43	7.4e-43	0.874	136926	137993	+	1472
7067_4_63__Contig_29	RM_type_III	PDLC03643	MTase_III_00012	MTase_III	9.2e-264	1e-263	0.937	12004	13488	+	1769
7067_4_63__Contig_29	RM_type_III	PDLC03649	REase_III_00003	REase_III	0	0	0.994	13490	16459	+	1640
7067_4_63__Contig_4	Bunzi	PDLC03833	Bunzi__BnzA	BnzA	6.1e-139	3.1e-138	0.984	44172	45650	+	1868
7067_4_63__Contig_4	Bunzi	PDLC03834	Bunzi__BnzB	BnzB	4.3e-181	7e-181	0.978	45643	47283	+	1514
7067_4_63__Contig_4	HEC-06	PDLC04155	HEC-06_WP_012631435.1	HEC-06	3.9e-54	5.4e-54	0.894	27378	29246	-	3125
7067_4_63__Contig_56	ppl	PDLC02208	Ppl_00001	Ppl	6.5e-134	9.9e-134	0.986	3663	6377	-	1157
7067_4_63__Contig_7	PDC-M04	PDLC04353	PDC-M04A_WP_207706624.1	PDC-M04A	9.8e-71	1.1e-70	0.97	47914	48615	+	701
7067_4_63__Contig_7	PDC-M04	PDLC04359	PDC-M04B_WP_133228568.1	PDC-M04B	4.1e-54	4.4e-54	0.966	48608	49048	+	440
7067_4_64__Contig_2	RM_type_II	PDLC03329	MTase_II_00115	MTase_II	2.2e-201	2.5e-201	0.969	58678	59916	+	602
7067_4_64__Contig_2	RM_type_II	PDLC03553	REase_II_00155	REase_II	3e-197	3.7e-197	0.98	57100	58572	+	659
7067_4_64__Contig_3	Bunzi	PDLC03833	Bunzi__BnzA	BnzA	3.8e-159	1.9e-158	0.912	43923	45692	+	1925
7067_4_64__Contig_3	Bunzi	PDLC03834	Bunzi__BnzB	BnzB	2.9e-180	4.8e-180	0.978	45685	47325	+	1163
7067_4_64__Contig_3	HEC-06	PDLC04155	HEC-06_WP_012631435.1	HEC-06	3.9e-54	5.3e-54	0.894	27378	29246	-	1244
7067_4_64__Contig_39	RM_type_I	PDLC03019	MTase_I_00002	MTase_I	2e-279	2.2e-279	0.988	14938	16452	-	1478
7067_4_64__Contig_39	RM_type_I	PDLC03040	REase_I_00001	REase_I	0	0	0.993	10688	13813	-	1640
7067_4_64__Contig_39	RM_type_I	PDLC03164	Specificity_I_00113	Specificity_I	4.3e-129	1.2e-128	0.808	13791	14948	-	1484
7067_4_64__Contig_4	PDC-M04	PDLC04353	PDC-M04A_WP_207706624.1	PDC-M04A	9.8e-71	1.1e-70	0.97	60568	61269	+	2969
7067_4_64__Contig_4	PDC-M04	PDLC04359	PDC-M04B_WP_133228568.1	PDC-M04B	4.1e-54	4.4e-54	0.966	61262	61702	+	602
7067_4_64__Contig_51	cbass_type_I	PDLC00705	Effector_00043	Effector	4.3e-76	4.8e-76	0.985	4813	5415	+	659
7067_4_64__Contig_51	cbass_type_I	PDLC00788	Cyclase_00028	Cyclase	1.5e-82	1.6e-82	0.986	3908	4567	+	701
7067_4_65__Contig_2	DMS_other	PDLC03219	MTase_II_00005	MTase_II	2.4e-19	3.9e-19	0.439	58322	60247	+	440
7067_4_65__Contig_2	DMS_other	PDLC03234	MTase_II_00020	MTase_II	5.3e-106	9.8e-106	0.99	60234	61397	+	1238
7067_4_65__Contig_2	DMS_other	PDLC03549	REase_II_00151	REase_II	4.8e-24	6.8e-24	0.704	63463	64707	+	1472
7067_4_65__Contig_3	Bunzi	PDLC03833	Bunzi__BnzA	BnzA	1.2e-140	6.1e-140	0.984	115254	116732	+	1478
7067_4_65__Contig_3	Bunzi	PDLC03834	Bunzi__BnzB	BnzB	3.9e-181	6.4e-181	0.978	116725	118365	+	1640
7067_4_65__Contig_34	RM_type_III	PDLC03643	MTase_III_00012	MTase_III	8.4e-264	9.5e-264	0.937	12196	13680	+	1463
7067_4_65__Contig_34	RM_type_III	PDLC03649	REase_III_00003	REase_III	0	0	0.994	13682	16651	+	3344
7067_4_65__Contig_44	cbass_type_I	PDLC00705	Effector_00043	Effector	4e-76	4.4e-76	0.985	4765	5367	+	1172
7067_4_65__Contig_44	cbass_type_I	PDLC00788	Cyclase_00028	Cyclase	1.3e-82	1.5e-82	0.986	3860	4519	+	602
7067_4_65__Contig_6	PDC-M04	PDLC04353	PDC-M04A_WP_207706624.1	PDC-M04A	9e-71	9.8e-71	0.97	35943	36644	+	659
7067_4_65__Contig_6	PDC-M04	PDLC04359	PDC-M04B_WP_133228568.1	PDC-M04B	3.8e-54	4.1e-54	0.966	36637	37077	+	2864
7067_4_66__Contig_2	RM_type_II	PDLC03329	MTase_II_00115	MTase_II	2.1e-201	2.4e-201	0.969	39773	41011	+	395
7067_4_66__Contig_2	RM_type_II	PDLC03553	REase_II_00155	REase_II	2.1e-196	2.5e-196	0.98	38195	39667	+	1556
7067_4_66__Contig_23	Bunzi	PDLC03833	Bunzi__BnzA	BnzA	5.7e-139	2.9e-138	0.984	5008	6486	+	2786
7067_4_66__Contig_23	Bunzi	PDLC03834	Bunzi__BnzB	BnzB	4e-181	6.6e-181	0.978	6479	8119	+	1169
7067_4_66__Contig_4	RM_type_I	PDLC03021	MTase_I_00004	MTase_I	2.7e-185	3.2e-185	0.988	54441	55904	-	701
7067_4_66__Contig_4	RM_type_I	PDLC03047	REase_I_00008	REase_I	1.9e-151	2.7e-151	0.959	49903	53247	-	440
7067_4_66__Contig_4	RM_type_I	PDLC03107	Specificity_I_00056	Specificity_I	6.1e-76	6.8e-76	0.982	53276	54448	-	2864
7067_4_66__Contig_41	cbass_type_I	PDLC00705	Effector_00043	Effector	4e-76	4.5e-76	0.985	4765	5367	+	395
7067_4_66__Contig_41	cbass_type_I	PDLC00788	Cyclase_00028	Cyclase	1.4e-82	1.5e-82	0.986	3860	4519	+	701
7067_4_67__Contig_2	RM_type_IV	PDLC03658	mREase_IV_00004	mREase_IV	0	0	0.992	184444	187308	-	440
7067_4_67__Contig_2	PDC-S07	PDLC04899	PDC-S07_WP_110056698.1	PDC-S07	3.3e-55	3.5e-55	0.962	187308	187703	-	812
7067_4_67__Contig_3	RM_type_I	PDLC03022	MTase_I_00005	MTase_I	2.2e-169	2.2e-169	0.913	81215	82771	+	1220
7067_4_67__Contig_3	RM_type_I	PDLC03048	REase_I_00009	REase_I	0	0	0.996	78307	81093	+	1514
7067_4_67__Contig_3	RM_type_I	PDLC03165	Specificity_I_00114	Specificity_I	2e-100	2.6e-100	0.995	82764	83933	+	3119
7067_4_67__Contig_7	PDC-M04	PDLC04353	PDC-M04A_WP_207706624.1	PDC-M04A	2e-70	2.2e-70	0.97	60540	61241	-	1298
7067_4_67__Contig_7	PDC-M04	PDLC04359	PDC-M04B_WP_133228568.1	PDC-M04B	3.9e-54	4.2e-54	0.966	60107	60547	-	2744
7067_4_68__Contig_1	RM_type_IV	PDLC03658	mREase_IV_00004	mREase_IV	0	0	0.992	18396	21260	+	755
7067_4_68__Contig_1	PDC-S07	PDLC04899	PDC-S07_WP_110056698.1	PDC-S07	3.2e-55	3.4e-55	0.962	18001	18396	+	1115
7067_4_68__Contig_17	PDC-M04	PDLC04353	PDC-M04A_WP_207706624.1	PDC-M04A	9e-71	9.8e-71	0.97	35985	36686	+	1478
7067_4_68__Contig_17	PDC-M04	PDLC04359	PDC-M04B_WP_133228568.1	PDC-M04B	3.7e-54	4.1e-54	0.966	36679	37119	+	1640
7067_4_68__Contig_25	AbiG	PDLC02331	AbiGi	AbiGi	1.4e-69	1.6e-69	0.967	10183	10995	+	1868
7067_4_68__Contig_25	AbiG	PDLC02332	AbiGii	AbiGii	1e-24	1.3e-24	0.84	10995	12215	+	2621
7067_4_68__Contig_25	RM_type_I	PDLC03019	MTase_I_00002	MTase_I	6.3e-279	7e-279	0.988	8478	9992	-	2864
7067_4_68__Contig_25	RM_type_I	PDLC03040	REase_I_00001	REase_I	0	0	0.995	4087	7206	-	401
7067_4_68__Contig_25	RM_type_I	PDLC03164	Specificity_I_00113	Specificity_I	2.1e-150	2.4e-150	0.995	7190	8488	-	854
7067_4_68__Contig_25	RM_type_IIG	PDLC03598	REase_MTase_IIG_00003	REase_MTase_IIG	3.7e-295	4.2e-295	0.983	14531	17275	-	2027
7067_4_68__Contig_25	Dodola	PDLC03837	Dodola__DolA	DolA	2.7e-74	3e-74	0.964	12627	13382	+	812
7067_4_68__Contig_25	Dodola	PDLC03838	Dodola__DolB	DolB	7.6e-128	8.4e-128	0.987	13369	14484	+	1220
7067_4_68__Contig_4	Bunzi	PDLC03833	Bunzi__BnzA	BnzA	5.6e-139	2.8e-138	0.984	38407	39885	+	1514
7067_4_68__Contig_4	Bunzi	PDLC03834	Bunzi__BnzB	BnzB	2.6e-181	4.3e-181	0.98	39878	41518	+	3119
7067_4_68__Contig_4	HEC-06	PDLC04155	HEC-06_WP_012631435.1	HEC-06	3.5e-54	4.9e-54	0.894	21613	23481	-	1271
7067_4_68__Contig_51	ppl	PDLC02208	Ppl_00001	Ppl	1.1e-39	3.9e-39	0.912	2201	4822	-	1895
7067_4_69__Contig_1	RM_type_IV	PDLC03658	mREase_IV_00004	mREase_IV	0	0	0.992	292791	295655	-	1358
7067_4_69__Contig_1	PDC-S07	PDLC04899	PDC-S07_WP_110056698.1	PDC-S07	1.4e-55	1.7e-55	0.948	295648	296049	-	5210
7067_4_69__Contig_11	Uzume	PDLC03973	Uzume__UzuA	UzuA	6.7e-52	7.2e-52	0.867	31886	32740	-	2417
7067_4_69__Contig_2	PD-T4-6	PDLC04040	PD-T4-6_WP_011718859.1	PD-T4-6	3.8e-111	4.2e-98	0.707	171407	173434	+	170
7067_4_69__Contig_23	AbiG	PDLC02331	AbiGi	AbiGi	2e-69	2.2e-69	0.967	5196	6008	-	1325
7067_4_69__Contig_23	AbiG	PDLC02332	AbiGii	AbiGii	4.4e-23	5.8e-23	0.84	3976	5196	-	1556
7067_4_69__Contig_23	RM_type_I	PDLC03019	MTase_I_00002	MTase_I	8.4e-279	9.3e-279	0.988	6202	7716	+	2786
7067_4_69__Contig_23	RM_type_I	PDLC03040	REase_I_00001	REase_I	0	0	0.995	8961	12080	+	1235
7067_4_69__Contig_23	RM_type_I	PDLC03099	Specificity_I_00048	Specificity_I	3.1e-117	3.4e-103	0.726	7706	8977	+	1769
7067_4_69__Contig_3	PT_DndFGH	PDLC02673	DndF_00002	DndF	2.4e-108	2.4e-108	0.813	209697	211592	-	1640
7067_4_69__Contig_3	PT_DndFGH	PDLC02677	DndG_00003	DndG	6.5e-58	2.9e-57	0.892	208339	209697	-	992
7067_4_69__Contig_3	PT_DndFGH	PDLC02684	DndH_00006	DndH	0	0	0.982	203148	208358	-	2591
7067_4_69__Contig_30	PDC-S06	PDLC04891	PDC-S06_WP_106028275.1	PDC-S06	8e-152	8.9e-152	0.979	3185	5602	-	395
7067_4_69__Contig_56	PDC-S38	PDLC05010	PDC-S38_WP_174243465.1	PDC-S38	3.5e-31	3.8e-31	0.947	373	543	-	701
7067_4_69__Contig_7	DRT_class_II	PDLC02173	Drt2_00001	Drt2	7.7e-87	9.3e-87	0.968	96750	98075	+	440
7067_4_69__Contig_7	RM_type_I	PDLC03022	MTase_I_00005	MTase_I	1.2e-168	1.2e-168	0.913	93565	95121	+	1787
7067_4_69__Contig_7	RM_type_I	PDLC03048	REase_I_00009	REase_I	0	0	0.996	90658	93444	+	3029
7067_4_69__Contig_7	RM_type_I	PDLC03165	Specificity_I_00114	Specificity_I	5.4e-99	6.1e-99	0.993	95114	96349	+	1295
7067_4_69__Contig_7	Bunzi	PDLC03833	Bunzi__BnzA	BnzA	1.1e-157	5.1e-157	0.912	88645	90414	-	1484
7067_4_69__Contig_7	Bunzi	PDLC03834	Bunzi__BnzB	BnzB	9.1e-181	1.2e-180	0.976	87012	88652	-	2969
7067_4_69__Contig_8	AbiD	PDLC02344	AbiD	AbiD	1.1e-49	1.3e-49	0.9	60965	61957	+	1925
7067_4_70__Contig_139	RM_type_IV	PDLC03658	mREase_IV_00004	mREase_IV	0	0	0.985	92	2683	-	1163
7067_4_70__Contig_139	PDC-S07	PDLC04899	PDC-S07_WP_110056698.1	PDC-S07	8.3e-55	9e-55	0.962	2683	3078	-	1244
7067_4_70__Contig_5	PDC-M04	PDLC04353	PDC-M04A_WP_207706624.1	PDC-M04A	1.9e-70	2.1e-70	0.97	60960	61661	-	602
7067_4_70__Contig_5	PDC-M04	PDLC04359	PDC-M04B_WP_133228568.1	PDC-M04B	4.5e-54	4.9e-54	0.966	60527	60967	-	659
7067_4_70__Contig_51	RM_type_I	PDLC03029	MTase_I_00012	MTase_I	3.9e-230	7.2e-199	0.805	5330	7117	+	2063
7067_4_70__Contig_51	RM_type_I	PDLC03040	REase_I_00001	REase_I	1.2e-47	1.2e-47	0.627	8418	11447	+	2003
7067_4_70__Contig_51	RM_type_I	PDLC03105	Specificity_I_00054	Specificity_I	2.2e-80	5.2e-66	0.815	7110	8405	+	1535
7067_4_70__Contig_68	RM_type_III	PDLC03643	MTase_III_00012	MTase_III	1e-263	1.1e-263	0.937	2389	3873	+	1478
7067_4_70__Contig_68	RM_type_III	PDLC03649	REase_III_00003	REase_III	0	0	0.994	3875	6844	+	1640
7067_4_70__Contig_83	DMS_other	PDLC03219	MTase_II_00005	MTase_II	2.8e-19	4.6e-19	0.439	4996	6921	-	1271
7067_4_70__Contig_83	DMS_other	PDLC03234	MTase_II_00020	MTase_II	6.3e-106	1.2e-105	0.99	3846	5009	-	962
7067_4_70__Contig_83	DMS_other	PDLC03549	REase_II_00151	REase_II	5.7e-24	8.1e-24	0.704	536	1780	-	1478
7067_4_70__Contig_85	cbass_type_I	PDLC00705	Effector_00043	Effector	4.7e-76	5.2e-76	0.985	1580	2182	+	1640
7067_4_70__Contig_85	cbass_type_I	PDLC00788	Cyclase_00028	Cyclase	1.6e-82	1.8e-82	0.986	675	1334	+	1763
7067_4_70__Contig_86	PT_PbeABCD	PDLC02707	PbeA_00005	PbeA	3.4e-170	4.3e-170	0.951	614	2677	+	2969
7067_4_70__Contig_86	PT_PbeABCD	PDLC02741	PbeC_00033	PbeC	7.5e-86	8.8e-86	0.969	2822	4825	+	569
7067_4_70__Contig_86	DMS_other	PDLC03294	MTase_II_00080	MTase_II	1.6e-86	1.6e-86	0.539	5351	6886	+	950
7067_4_70__Contig_95	Bunzi	PDLC03833	Bunzi__BnzA	BnzA	1.4e-140	7.3e-140	0.984	2908	4386	+	1799
7067_4_70__Contig_95	Bunzi	PDLC03834	Bunzi__BnzB	BnzB	4.7e-181	7.6e-181	0.978	4379	6019	+	1202
7067_4_71__Contig_2	RM_type_II	PDLC03272	MTase_II_00058	MTase_II	2.6e-43	9.1e-41	0.717	146070	147341	-	1034
7067_4_71__Contig_2	RM_type_II	PDLC03530	REase_II_00132	REase_II	2.9e-06	6.2e-06	0.654	147343	148305	-	794
7067_4_71__Contig_3	Bunzi	PDLC03833	Bunzi__BnzA	BnzA	2.1e-138	1.1e-137	0.984	81875	83353	-	329
7067_4_71__Contig_3	Bunzi	PDLC03834	Bunzi__BnzB	BnzB	4.1e-181	6.8e-181	0.978	80242	81882	-	170
7067_4_71__Contig_32	RM_type_III	PDLC03643	MTase_III_00012	MTase_III	1.6e-263	1.9e-263	0.789	117	1880	+	1478
7067_4_71__Contig_32	RM_type_III	PDLC03649	REase_III_00003	REase_III	0	0	0.994	1882	4851	+	1640
7067_4_71__Contig_39	kiwa	PDLC00217	KwaA_00011	KwaA	2.7e-71	3.1e-71	0.963	12164	12733	-	1868
7067_4_71__Contig_39	kiwa	PDLC00236	KwaB_00015	KwaB	1.4e-135	1.6e-135	0.994	12745	13695	-	1484
7067_4_72__Contig_1	RM_type_II	PDLC03279	MTase_II_00065	MTase_II	1.4e-240	1.6e-240	0.982	257	2056	-	2969
7067_4_72__Contig_1	RM_type_II	PDLC03514	REase_II_00116	REase_II	1.3e-75	1.5e-75	0.96	2161	3363	+	701
7067_4_72__Contig_12	RM_type_II	PDLC03330	MTase_II_00116	MTase_II	5.9e-129	6.7e-129	0.945	31645	32679	+	440
7067_4_72__Contig_12	RM_type_II	PDLC03470	REase_II_00072	REase_II	1e-32	1.4e-32	0.887	32642	33436	+	2714
7067_4_72__Contig_12	DMS_other	PDLC04142	capH	capH	6.9e-12	8.1e-12	0.891	30763	31092	+	1238
7067_4_72__Contig_12	PDC-S38	PDLC05010	PDC-S38_WP_174243465.1	PDC-S38	3.1e-31	3.4e-31	0.947	27917	28087	+	1472
7067_4_72__Contig_2	Bunzi	PDLC03833	Bunzi__BnzA	BnzA	5.8e-139	3e-138	0.984	44372	45850	+	1478
7067_4_72__Contig_2	Bunzi	PDLC03834	Bunzi__BnzB	BnzB	4.1e-181	6.7e-181	0.978	45843	47483	+	1640
7067_4_72__Contig_2	HEC-06	PDLC04155	HEC-06_WP_012631435.1	HEC-06	3.7e-54	5.1e-54	0.894	27578	29446	-	701
7067_4_72__Contig_31	RM_type_III	PDLC03643	MTase_III_00012	MTase_III	8.8e-264	9.9e-264	0.937	12004	13488	+	440
7067_4_72__Contig_31	RM_type_III	PDLC03649	REase_III_00003	REase_III	0	0	0.994	13490	16459	+	1772
7067_4_72__Contig_5	PDC-M04	PDLC04353	PDC-M04A_WP_207706624.1	PDC-M04A	9.3e-71	1e-70	0.97	35906	36607	+	1238
7067_4_72__Contig_5	PDC-M04	PDLC04359	PDC-M04B_WP_133228568.1	PDC-M04B	3.9e-54	4.2e-54	0.966	36600	37040	+	1472
7067_4_72__Contig_59	ppl	PDLC02208	Ppl_00001	Ppl	6.2e-134	9.4e-134	0.986	1362	4076	+	1769
7067_4_73__Contig_1	RM_type_II	PDLC03329	MTase_II_00115	MTase_II	2e-201	2.3e-201	0.969	184498	185736	-	1640
7067_4_73__Contig_1	RM_type_II	PDLC03553	REase_II_00155	REase_II	2.8e-197	3.4e-197	0.98	185842	187314	-	1868
7067_4_73__Contig_2	Bunzi	PDLC03833	Bunzi__BnzA	BnzA	5.6e-139	2.9e-138	0.984	81882	83360	-	602
7067_4_73__Contig_2	Bunzi	PDLC03834	Bunzi__BnzB	BnzB	3.9e-181	6.4e-181	0.978	80249	81889	-	659
7067_4_73__Contig_21	PDC-M04	PDLC04353	PDC-M04A_WP_207706624.1	PDC-M04A	9e-71	9.8e-71	0.97	846	1547	-	2714
7067_4_73__Contig_21	PDC-M04	PDLC04359	PDC-M04B_WP_133228568.1	PDC-M04B	3.8e-54	4.1e-54	0.966	413	853	-	701
7067_4_73__Contig_53	DRT_class_I	PDLC02348	AbiK	AbiK	2.7e-214	3.2e-214	0.978	3228	5000	+	440
7067_4_74__Contig_2	RM_type_II	PDLC03329	MTase_II_00115	MTase_II	2e-201	2.3e-201	0.969	58969	60207	+	701
7067_4_74__Contig_2	RM_type_II	PDLC03553	REase_II_00155	REase_II	2.8e-197	3.4e-197	0.98	57391	58863	+	440
7067_4_74__Contig_3	Bunzi	PDLC03833	Bunzi__BnzA	BnzA	3.5e-159	1.7e-158	0.912	43917	45686	+	134
7067_4_74__Contig_3	Bunzi	PDLC03834	Bunzi__BnzB	BnzB	2.7e-180	4.4e-180	0.978	45679	47319	+	1868
7067_4_74__Contig_3	HEC-06	PDLC04155	HEC-06_WP_012631435.1	HEC-06	3.6e-54	4.9e-54	0.894	27372	29240	-	1799
7067_4_74__Contig_47	cbass_type_I	PDLC00705	Effector_00043	Effector	4e-76	4.4e-76	0.985	4813	5415	+	1202
7067_4_74__Contig_47	cbass_type_I	PDLC00788	Cyclase_00028	Cyclase	1.3e-82	1.5e-82	0.986	3908	4567	+	1478
7067_4_74__Contig_58	ppl	PDLC02208	Ppl_00001	Ppl	6e-134	9.1e-134	0.986	1028	3742	+	1640
7067_4_74__Contig_6	PDC-M04	PDLC04353	PDC-M04A_WP_207706624.1	PDC-M04A	9e-71	9.9e-71	0.97	36016	36717	+	1238
7067_4_74__Contig_6	PDC-M04	PDLC04359	PDC-M04B_WP_133228568.1	PDC-M04B	3.8e-54	4.1e-54	0.966	36710	37150	+	1472
7067_4_76__Contig_13	PDC-M04	PDLC04353	PDC-M04A_WP_207706624.1	PDC-M04A	9.5e-71	1e-70	0.97	153	854	+	1769
7067_4_76__Contig_13	PDC-M04	PDLC04359	PDC-M04B_WP_133228568.1	PDC-M04B	4e-54	4.3e-54	0.966	847	1287	+	1640
7067_4_76__Contig_154	PDC-S38	PDLC05010	PDC-S38_WP_174243465.1	PDC-S38	8.1e-26	8.6e-26	0.933	391	525	-	1868
7067_4_76__Contig_18	HEC-06	PDLC04155	HEC-06_WP_012631435.1	HEC-06	3.8e-54	5.2e-54	0.894	27306	29174	-	1514
7067_4_76__Contig_2	RM_type_II	PDLC03279	MTase_II_00065	MTase_II	1.4e-240	1.6e-240	0.982	739	2538	-	3119
7067_4_76__Contig_2	RM_type_II	PDLC03514	REase_II_00116	REase_II	1.3e-75	1.5e-75	0.96	2643	3845	+	1223
7067_4_76__Contig_6	Bunzi	PDLC03833	Bunzi__BnzA	BnzA	1.3e-140	6.5e-140	0.984	2811	4289	+	602
7067_4_76__Contig_6	Bunzi	PDLC03834	Bunzi__BnzB	BnzB	4.2e-181	6.8e-181	0.978	4282	5922	+	659
7067_4_80__Contig_1	RM_type_II	PDLC03329	MTase_II_00115	MTase_II	2.1e-201	2.5e-201	0.969	58689	59927	+	701
7067_4_80__Contig_1	RM_type_II	PDLC03553	REase_II_00155	REase_II	3e-197	3.6e-197	0.98	57111	58583	+	440
7067_4_80__Contig_3	Bunzi	PDLC03833	Bunzi__BnzA	BnzA	3.7e-159	1.8e-158	0.912	43923	45692	+	1238
7067_4_80__Contig_3	Bunzi	PDLC03834	Bunzi__BnzB	BnzB	2.9e-180	4.7e-180	0.978	45685	47325	+	1472
7067_4_80__Contig_3	HEC-06	PDLC04155	HEC-06_WP_012631435.1	HEC-06	3.8e-54	5.2e-54	0.894	27378	29246	-	602
7067_4_80__Contig_30	RM_type_I	PDLC03019	MTase_I_00002	MTase_I	2.7e-278	3e-278	0.988	15725	17239	-	659
7067_4_80__Contig_30	RM_type_I	PDLC03040	REase_I_00001	REase_I	0	0	0.995	11409	14528	-	1478
7067_4_80__Contig_30	RM_type_I	PDLC03164	Specificity_I_00113	Specificity_I	3.4e-127	3.8e-127	0.971	14512	15735	-	1640
7067_4_80__Contig_69	cbass_type_I	PDLC00705	Effector_00043	Effector	4.2e-76	4.7e-76	0.985	4813	5415	+	1514
7067_4_80__Contig_69	cbass_type_I	PDLC00788	Cyclase_00028	Cyclase	1.4e-82	1.6e-82	0.986	3908	4567	+	701
7067_4_80__Contig_85	PDC-M04	PDLC04353	PDC-M04A_WP_207706624.1	PDC-M04A	9.6e-71	1e-70	0.97	758	1459	+	440
7067_4_80__Contig_85	PDC-M04	PDLC04359	PDC-M04B_WP_133228568.1	PDC-M04B	4e-54	4.3e-54	0.966	1452	1892	+	2729
7067_4_81__Contig_2	RM_type_II	PDLC03329	MTase_II_00115	MTase_II	2.1e-201	2.4e-201	0.969	183957	185195	-	2864
7067_4_81__Contig_2	RM_type_II	PDLC03553	REase_II_00155	REase_II	1.8e-197	2.2e-197	0.98	185301	186773	-	395
7067_4_81__Contig_35	cbass_type_I	PDLC00705	Effector_00043	Effector	4.2e-76	4.6e-76	0.985	4813	5415	+	1067
7067_4_81__Contig_35	cbass_type_I	PDLC00788	Cyclase_00028	Cyclase	1.4e-82	1.6e-82	0.986	3908	4567	+	2063
7067_4_81__Contig_4	Bunzi	PDLC03833	Bunzi__BnzA	BnzA	5.9e-139	3e-138	0.984	77203	78681	-	2003
7067_4_81__Contig_4	Bunzi	PDLC03834	Bunzi__BnzB	BnzB	1.9e-180	3.2e-180	0.978	75570	77210	-	1535
7067_4_81__Contig_47	HEC-06	PDLC04154	HEC-06_WP_081759119.1	HEC-06	2.3e-48	3e-48	0.96	4183	5697	+	1949
7067_4_81__Contig_5	PDC-M04	PDLC04353	PDC-M04A_WP_207706624.1	PDC-M04A	9.4e-71	1e-70	0.97	60538	61239	-	2969
7067_4_81__Contig_5	PDC-M04	PDLC04359	PDC-M04B_WP_133228568.1	PDC-M04B	3.9e-54	4.3e-54	0.966	60105	60545	-	602
7067_4_81__Contig_6	PDC-S53	PDLC05035	PDC-S53_WP_100254688.1	PDC-S53	0	0	0.995	3386	6115	-	659
7067_4_83__Contig_11	RM_type_IV	PDLC03658	mREase_IV_00004	mREase_IV	0	0	0.992	49082	51946	+	701
7067_4_83__Contig_11	PDC-S07	PDLC04899	PDC-S07_WP_110056698.1	PDC-S07	3.6e-55	3.9e-55	0.962	48687	49082	+	440
7067_4_83__Contig_15	AbiD	PDLC02344	AbiD	AbiD	5.7e-43	7.6e-43	0.874	8834	9901	+	701
7067_4_83__Contig_18	PT_PbeABCD	PDLC02707	PbeA_00005	PbeA	8e-171	1e-170	0.951	39887	41950	+	440
7067_4_83__Contig_18	PT_PbeABCD	PDLC02741	PbeC_00033	PbeC	7.1e-86	8.4e-86	0.969	42095	44098	+	2063
7067_4_83__Contig_18	DMS_other	PDLC03294	MTase_II_00080	MTase_II	1.5e-86	1.5e-86	0.539	44624	46159	+	2003
7067_4_83__Contig_5	RM_type_III	PDLC03643	MTase_III_00012	MTase_III	2.1e-263	2.8e-263	0.714	71369	73318	+	1535
7067_4_83__Contig_5	RM_type_III	PDLC03649	REase_III_00003	REase_III	0	0	0.994	73320	76289	+	578
7067_4_83__Contig_57	cbass_type_I	PDLC00705	Effector_00043	Effector	4.5e-76	5e-76	0.985	4765	5367	+	434
7067_4_83__Contig_57	cbass_type_I	PDLC00788	Cyclase_00028	Cyclase	1.5e-82	1.7e-82	0.986	3860	4519	+	1799
7067_4_83__Contig_6	PDC-M04	PDLC04353	PDC-M04A_WP_207706624.1	PDC-M04A	1e-70	1.1e-70	0.97	36030	36731	+	1202
7067_4_83__Contig_6	PDC-M04	PDLC04359	PDC-M04B_WP_133228568.1	PDC-M04B	4.2e-54	4.6e-54	0.966	36724	37164	+	602
7067_4_84__Contig_11	PDC-M04	PDLC04353	PDC-M04A_WP_207706624.1	PDC-M04A	9.3e-71	1e-70	0.97	35941	36642	+	659
7067_4_84__Contig_11	PDC-M04	PDLC04359	PDC-M04B_WP_133228568.1	PDC-M04B	3.9e-54	4.2e-54	0.966	36635	37075	+	2864
7067_4_84__Contig_20	PT_PbeABCD	PDLC02707	PbeA_00005	PbeA	7.4e-171	9.3e-171	0.951	39842	41905	+	395
7067_4_84__Contig_20	PT_PbeABCD	PDLC02741	PbeC_00033	PbeC	6.5e-86	7.7e-86	0.969	42050	44053	+	1769
7067_4_84__Contig_20	DMS_other	PDLC03294	MTase_II_00080	MTase_II	1.4e-86	1.4e-86	0.539	44579	46114	+	1640
7067_4_84__Contig_22	DMS_other	PDLC03286	MTase_II_00072	MTase_II	1.4e-67	1.6e-67	0.886	32840	33418	-	1220
7067_4_84__Contig_22	DMS_other	PDLC03726	oMTase_00015	oMTase	4.2e-63	4.6e-63	0.931	33858	34292	-	2969
7067_4_84__Contig_5	RM_type_II	PDLC03279	MTase_II_00065	MTase_II	1.4e-240	1.6e-240	0.982	170	1969	-	602
7067_4_84__Contig_5	RM_type_II	PDLC03514	REase_II_00116	REase_II	1.3e-75	1.5e-75	0.96	2074	3276	+	659
7067_4_84__Contig_56	cbass_type_I	PDLC00705	Effector_00043	Effector	4.1e-76	4.6e-76	0.985	3608	4210	-	701
7067_4_84__Contig_56	cbass_type_I	PDLC00788	Cyclase_00028	Cyclase	1.4e-82	1.5e-82	0.986	4456	5115	-	440
7067_4_85__Contig_12	RM_type_IV	PDLC03658	mREase_IV_00004	mREase_IV	0	0	0.992	36504	39368	+	1271
7067_4_85__Contig_12	PDC-S07	PDLC04899	PDC-S07_WP_110056698.1	PDC-S07	3.4e-55	3.7e-55	0.962	36109	36504	+	962
7067_4_85__Contig_15	Bunzi	PDLC03833	Bunzi__BnzA	BnzA	3.7e-159	1.8e-158	0.912	36954	38723	+	1316
7067_4_85__Contig_15	Bunzi	PDLC03834	Bunzi__BnzB	BnzB	1.3e-179	2.2e-179	0.978	38716	40356	+	1478
7067_4_85__Contig_4	RM_type_III	PDLC03641	MTase_III_00010	MTase_III	3e-116	3.3e-116	0.993	71888	73108	+	1640
7067_4_85__Contig_4	RM_type_III	PDLC03649	REase_III_00003	REase_III	0	0	0.994	73838	76807	+	1868
7067_4_85__Contig_67	cbass_type_I	PDLC00705	Effector_00043	Effector	4.2e-76	4.7e-76	0.985	4765	5367	+	704
7067_4_85__Contig_67	cbass_type_I	PDLC00788	Cyclase_00028	Cyclase	1.4e-82	1.6e-82	0.986	3860	4519	+	842
7067_4_85__Contig_86	PDC-M04	PDLC04353	PDC-M04A_WP_207706624.1	PDC-M04A	9.6e-71	1e-70	0.97	2309	3010	+	1184
7067_4_85__Contig_86	PDC-M04	PDLC04359	PDC-M04B_WP_133228568.1	PDC-M04B	4e-54	4.4e-54	0.966	3003	3443	+	1463
7067_4_86__Contig_2	RM_type_II	PDLC03272	MTase_II_00058	MTase_II	2.4e-43	8.6e-41	0.717	146035	147306	-	3344
7067_4_86__Contig_2	RM_type_II	PDLC03530	REase_II_00132	REase_II	2.8e-06	5.8e-06	0.654	147308	148270	-	1172
7067_4_86__Contig_27	PD-Lambda-1	PDLC03976	PD-Lambda-1_WP_005960421.1	PD-Lambda-1	4.3e-102	5.2e-102	0.863	19380	20696	-	1799
7067_4_86__Contig_3	Bunzi	PDLC03833	Bunzi__BnzA	BnzA	9.1e-139	4.6e-138	0.984	77849	79327	-	1202
7067_4_86__Contig_3	Bunzi	PDLC03834	Bunzi__BnzB	BnzB	3.9e-181	6.3e-181	0.978	76216	77856	-	1067
7067_4_86__Contig_3	HEC-06	PDLC04155	HEC-06_WP_012631435.1	HEC-06	3.5e-54	4.9e-54	0.894	94253	96121	+	1478
7067_4_86__Contig_38	PDC-S15	PDLC04938	PDC-S15_WP_206299025.1	PDC-S15	6.7e-70	7.9e-70	0.911	5015	5719	+	1640
7067_4_86__Contig_38	PDC-S66	PDLC05062	PDC-S66_WP_090810895.1	PDC-S66	7.1e-60	8.5e-60	0.964	5743	6585	+	2864
7067_4_86__Contig_4	PDC-S50	PDLC05032	PDC-S50_WP_014253608.1	PDC-S50	1.7e-118	1.9e-118	0.99	6407	7591	-	395
7067_4_87__Contig_16	RM_type_I	PDLC03021	MTase_I_00004	MTase_I	2.7e-185	3.2e-185	0.988	135	1598	+	1769
7067_4_87__Contig_16	RM_type_I	PDLC03047	REase_I_00008	REase_I	1.9e-151	2.8e-151	0.959	2792	6136	+	1640
7067_4_87__Contig_16	RM_type_I	PDLC03107	Specificity_I_00056	Specificity_I	6.2e-76	6.9e-76	0.982	1591	2763	+	701
7067_4_87__Contig_2	RM_type_II	PDLC03279	MTase_II_00065	MTase_II	1.4e-240	1.6e-240	0.982	147360	149159	+	440
7067_4_87__Contig_2	RM_type_II	PDLC03514	REase_II_00116	REase_II	1.3e-75	1.5e-75	0.96	146053	147255	-	2543
7067_4_87__Contig_24	AbiD	PDLC02344	AbiD	AbiD	5.3e-43	7e-43	0.874	1166	2233	-	1949
7067_4_87__Contig_3	Bunzi	PDLC03833	Bunzi__BnzA	BnzA	2.1e-138	1.1e-137	0.984	78170	79648	-	2969
7067_4_87__Contig_3	Bunzi	PDLC03834	Bunzi__BnzB	BnzB	4.1e-181	6.7e-181	0.978	76537	78177	-	602
7067_4_88__Contig_10	RM_type_IV	PDLC03658	mREase_IV_00004	mREase_IV	0	0	0.992	49082	51946	+	659
7067_4_88__Contig_10	PDC-S07	PDLC04899	PDC-S07_WP_110056698.1	PDC-S07	3.3e-55	3.6e-55	0.962	48687	49082	+	755
7067_4_88__Contig_17	Bunzi	PDLC03833	Bunzi__BnzA	BnzA	3.7e-159	1.8e-158	0.912	36966	38735	+	1115
7067_4_88__Contig_17	Bunzi	PDLC03834	Bunzi__BnzB	BnzB	1.3e-179	2.1e-179	0.978	38728	40368	+	2864
7067_4_88__Contig_26	PDC-M04	PDLC04353	PDC-M04A_WP_207706624.1	PDC-M04A	9.4e-71	1e-70	0.97	36042	36743	+	395
7067_4_88__Contig_26	PDC-M04	PDLC04359	PDC-M04B_WP_133228568.1	PDC-M04B	3.9e-54	4.3e-54	0.966	36736	37176	+	1478
7067_4_88__Contig_34	PDC-S06	PDLC04891	PDC-S06_WP_106028275.1	PDC-S06	2.2e-161	2.5e-161	0.993	9315	11858	-	1640
7067_4_88__Contig_4	RM_type_III	PDLC03643	MTase_III_00012	MTase_III	2e-263	2.6e-263	0.714	71363	73312	+	551
7067_4_88__Contig_4	RM_type_III	PDLC03649	REase_III_00003	REase_III	0	0	0.994	73314	76283	+	2864
7067_4_88__Contig_59	cbass_type_I	PDLC00705	Effector_00043	Effector	4.2e-76	4.6e-76	0.985	4765	5367	+	395
7067_4_88__Contig_59	cbass_type_I	PDLC00788	Cyclase_00028	Cyclase	1.4e-82	1.6e-82	0.986	3860	4519	+	1799
7067_4_89__Contig_11	Dodola	PDLC03837	Dodola__DolA	DolA	2.5e-74	2.8e-74	0.964	69545	70300	+	1202
7067_4_89__Contig_11	Dodola	PDLC03838	Dodola__DolB	DolB	7.1e-128	7.9e-128	0.987	70287	71402	+	1514
7067_4_89__Contig_2	RM_type_IV	PDLC03658	mREase_IV_00004	mREase_IV	0	0	0.992	95583	98447	+	3119
7067_4_89__Contig_2	PDC-S07	PDLC04899	PDC-S07_WP_110056698.1	PDC-S07	3e-55	3.2e-55	0.962	95188	95583	+	1277
7067_4_89__Contig_3	Bunzi	PDLC03833	Bunzi__BnzA	BnzA	5.3e-139	2.7e-138	0.984	94270	95748	+	1949
7067_4_89__Contig_3	Bunzi	PDLC03834	Bunzi__BnzB	BnzB	3.7e-181	6e-181	0.978	95741	97381	+	2969
7067_4_89__Contig_32	AbiQ	PDLC02352	AbiQ	AbiQ	2e-57	2.3e-57	0.859	10650	11201	+	1868
7067_4_90__Contig_105	RM_type_IV	PDLC03658	mREase_IV_00004	mREase_IV	0	0	0.992	705	3569	+	602
7067_4_90__Contig_105	PDC-S07	PDLC04899	PDC-S07_WP_110056698.1	PDC-S07	3.6e-55	3.9e-55	0.962	310	705	+	659
7067_4_90__Contig_135	RM_type_II	PDLC03279	MTase_II_00065	MTase_II	1.5e-240	1.7e-240	0.982	305	2104	-	701
7067_4_90__Contig_135	RM_type_II	PDLC03514	REase_II_00116	REase_II	1.4e-75	1.6e-75	0.96	2209	3411	+	440
7067_4_90__Contig_19	RM_type_I	PDLC03019	MTase_I_00002	MTase_I	4.1e-280	4.5e-280	0.988	18920	20434	-	1478
7067_4_90__Contig_19	RM_type_I	PDLC03040	REase_I_00001	REase_I	0	0	0.995	14550	17669	-	1640
7067_4_90__Contig_19	RM_type_I	PDLC03068	Specificity_I_00017	Specificity_I	4.7e-91	6.1e-91	0.969	17653	18930	-	1271
7067_4_90__Contig_24	RM_type_III	PDLC03643	MTase_III_00012	MTase_III	2.1e-263	2.8e-263	0.714	627	2576	+	962
7067_4_90__Contig_24	RM_type_III	PDLC03649	REase_III_00003	REase_III	0	0	0.994	2578	5547	+	1949
7067_4_90__Contig_44	HEC-06	PDLC04155	HEC-06_WP_012631435.1	HEC-06	4e-54	5.6e-54	0.894	1656	3524	-	2969
7067_4_90__Contig_49	cbass_type_I	PDLC00705	Effector_00043	Effector	4.5e-76	5e-76	0.985	8294	8896	-	1478
7067_4_90__Contig_49	cbass_type_I	PDLC00788	Cyclase_00028	Cyclase	1.5e-82	1.7e-82	0.986	9142	9801	-	1640
7067_4_90__Contig_7	PDC-M04	PDLC04353	PDC-M04A_WP_207706624.1	PDC-M04A	1e-70	1.1e-70	0.97	6679	7380	+	1868
7067_4_90__Contig_7	PDC-M04	PDLC04359	PDC-M04B_WP_133228568.1	PDC-M04B	4.3e-54	4.6e-54	0.966	7373	7813	+	2714
7067_4_90__Contig_90	Bunzi	PDLC03833	Bunzi__BnzA	BnzA	1.6e-139	8.3e-139	0.984	247	1725	+	755
7067_4_90__Contig_90	Bunzi	PDLC03834	Bunzi__BnzB	BnzB	2.1e-180	3.4e-180	0.978	1718	3358	+	1115
7067_4_91__Contig_2	RM_type_II	PDLC03272	MTase_II_00058	MTase_II	2.5e-43	8.9e-41	0.717	146035	147306	-	701
7067_4_91__Contig_2	RM_type_II	PDLC03530	REase_II_00132	REase_II	2.9e-06	6.1e-06	0.654	147308	148270	-	440
7067_4_91__Contig_29	RM_type_III	PDLC03643	MTase_III_00012	MTase_III	1.9e-263	2.5e-263	0.714	7051	9000	+	2864
7067_4_91__Contig_29	RM_type_III	PDLC03649	REase_III_00003	REase_III	0	0	0.994	9002	11971	+	395
7067_4_91__Contig_3	Bunzi	PDLC03833	Bunzi__BnzA	BnzA	5.7e-139	2.9e-138	0.984	77752	79230	-	2063
7067_4_91__Contig_3	Bunzi	PDLC03834	Bunzi__BnzB	BnzB	4e-181	6.6e-181	0.978	76119	77759	-	2003
7067_4_91__Contig_3	HEC-06	PDLC04155	HEC-06_WP_012631435.1	HEC-06	3.6e-54	5e-54	0.894	94156	96024	+	1535
7067_4_91__Contig_5	RM_type_IIG	PDLC03598	REase_MTase_IIG_00003	REase_MTase_IIG	3.3e-295	3.7e-295	0.994	15749	18463	+	1067
7067_4_91__Contig_5	Dodola	PDLC03837	Dodola__DolA	DolA	2.8e-74	3.1e-74	0.964	19643	20398	-	1949
7067_4_91__Contig_5	Dodola	PDLC03838	Dodola__DolB	DolB	7.8e-128	8.7e-128	0.987	18541	19656	-	2969
7067_4_91__Contig_8	PDC-M04	PDLC04353	PDC-M04A_WP_207706624.1	PDC-M04A	9.2e-71	1e-70	0.97	60537	61238	-	701
7067_4_91__Contig_8	PDC-M04	PDLC04359	PDC-M04B_WP_133228568.1	PDC-M04B	3.8e-54	4.2e-54	0.966	60104	60544	-	440
7068_7_1__Contig_11	RM_type_IV	PDLC03658	mREase_IV_00004	mREase_IV	0	0	0.992	49082	51946	+	2063
7068_7_1__Contig_11	PDC-S07	PDLC04899	PDC-S07_WP_110056698.1	PDC-S07	3.3e-55	3.6e-55	0.962	48687	49082	+	2003
7068_7_1__Contig_16	PT_PbeABCD	PDLC02707	PbeA_00005	PbeA	7.4e-171	9.3e-171	0.951	39887	41950	+	1535
7068_7_1__Contig_16	PT_PbeABCD	PDLC02741	PbeC_00033	PbeC	6.6e-86	7.7e-86	0.969	42095	44098	+	1067
7068_7_1__Contig_16	DMS_other	PDLC03294	MTase_II_00080	MTase_II	1.4e-86	1.4e-86	0.539	44624	46159	+	1949
7068_7_1__Contig_19	AbiD	PDLC02344	AbiD	AbiD	5.3e-43	7.1e-43	0.874	11361	12428	+	2969
7068_7_1__Contig_5	RM_type_III	PDLC03643	MTase_III_00012	MTase_III	2e-263	2.6e-263	0.714	71340	73289	+	1007
7068_7_1__Contig_5	RM_type_III	PDLC03649	REase_III_00003	REase_III	0	0	0.994	73291	76260	+	701
7068_7_1__Contig_6	PDC-M04	PDLC04353	PDC-M04A_WP_207706624.1	PDC-M04A	9.4e-71	1e-70	0.97	36030	36731	+	440
7068_7_1__Contig_6	PDC-M04	PDLC04359	PDC-M04B_WP_133228568.1	PDC-M04B	3.9e-54	4.3e-54	0.966	36724	37164	+	602
7068_7_10__Contig_15	PT_PbeABCD	PDLC02707	PbeA_00005	PbeA	7.5e-171	9.5e-171	0.951	39886	41949	+	902
7068_7_10__Contig_15	PT_PbeABCD	PDLC02741	PbeC_00033	PbeC	6.7e-86	7.9e-86	0.969	42094	44097	+	2864
7068_7_10__Contig_15	DMS_other	PDLC03294	MTase_II_00080	MTase_II	1.5e-86	1.5e-86	0.539	44623	46158	+	395
7068_7_10__Contig_18	AbiD	PDLC02344	AbiD	AbiD	5.4e-43	7.2e-43	0.874	11321	12388	+	2864
7068_7_10__Contig_33	RM_type_III	PDLC03643	MTase_III_00012	MTase_III	2e-263	2.6e-263	0.714	2466	4415	+	395
7068_7_10__Contig_33	RM_type_III	PDLC03649	REase_III_00003	REase_III	0	0	0.994	4417	7386	+	2063
7068_7_10__Contig_47	AbiD	PDLC02344	AbiD	AbiD	3.6e-27	4.5e-27	0.878	14708	15715	+	2003
7068_7_10__Contig_5	PDC-M04	PDLC04353	PDC-M04A_WP_207706624.1	PDC-M04A	9.5e-71	1e-70	0.97	36030	36731	+	1535
7068_7_10__Contig_5	PDC-M04	PDLC04359	PDC-M04B_WP_133228568.1	PDC-M04B	4e-54	4.3e-54	0.966	36724	37164	+	1067
7068_7_10__Contig_61	cbass_type_I	PDLC00705	Effector_00043	Effector	4.2e-76	4.7e-76	0.985	4766	5368	+	1949
7068_7_10__Contig_61	cbass_type_I	PDLC00788	Cyclase_00028	Cyclase	2.4e-114	2.6e-114	0.993	3860	4762	+	2969
7068_7_10__Contig_9	RM_type_IV	PDLC03658	mREase_IV_00004	mREase_IV	0	0	0.992	49082	51946	+	1007
7068_7_10__Contig_9	PDC-S07	PDLC04899	PDC-S07_WP_110056698.1	PDC-S07	3.4e-55	3.6e-55	0.962	48687	49082	+	701
7068_7_11__Contig_13	RM_type_IV	PDLC03658	mREase_IV_00004	mREase_IV	0	0	0.992	31333	34197	+	440
7068_7_11__Contig_13	PDC-S07	PDLC04899	PDC-S07_WP_110056698.1	PDC-S07	3.4e-55	3.6e-55	0.962	30938	31333	+	602
7068_7_11__Contig_15	PT_PbeABCD	PDLC02707	PbeA_00005	PbeA	7.5e-171	9.5e-171	0.951	39886	41949	+	902
7068_7_11__Contig_15	PT_PbeABCD	PDLC02741	PbeC_00033	PbeC	6.7e-86	7.9e-86	0.969	42094	44097	+	2063
7068_7_11__Contig_15	DMS_other	PDLC03294	MTase_II_00080	MTase_II	1.5e-86	1.5e-86	0.539	44623	46158	+	2003
7068_7_11__Contig_18	AbiD	PDLC02344	AbiD	AbiD	5.4e-43	7.2e-43	0.874	11321	12388	+	1535
7068_7_11__Contig_32	RM_type_III	PDLC03643	MTase_III_00012	MTase_III	2e-263	2.6e-263	0.714	2466	4415	+	1799
7068_7_11__Contig_32	RM_type_III	PDLC03649	REase_III_00003	REase_III	0	0	0.994	4417	7386	+	1202
7068_7_11__Contig_48	AbiD	PDLC02344	AbiD	AbiD	3.6e-27	4.5e-27	0.878	14708	15715	+	701
7068_7_11__Contig_5	PDC-M04	PDLC04353	PDC-M04A_WP_207706624.1	PDC-M04A	9.5e-71	1e-70	0.97	36030	36731	+	440
7068_7_11__Contig_5	PDC-M04	PDLC04359	PDC-M04B_WP_133228568.1	PDC-M04B	4e-54	4.3e-54	0.966	36724	37164	+	602
7068_7_11__Contig_62	cbass_type_I	PDLC00705	Effector_00043	Effector	4.2e-76	4.7e-76	0.985	4766	5368	+	659
7068_7_11__Contig_62	cbass_type_I	PDLC00788	Cyclase_00028	Cyclase	2.4e-114	2.6e-114	0.993	3860	4762	+	1790
7068_7_12__Contig_18	PT_PbeABCD	PDLC02707	PbeA_00005	PbeA	7.5e-171	9.4e-171	0.951	39842	41905	+	1478
7068_7_12__Contig_18	PT_PbeABCD	PDLC02741	PbeC_00033	PbeC	6.6e-86	7.8e-86	0.969	42050	44053	+	1640
7068_7_12__Contig_18	DMS_other	PDLC03294	MTase_II_00080	MTase_II	1.4e-86	1.4e-86	0.539	44579	46114	+	1868
7068_7_12__Contig_2	RM_type_II	PDLC03279	MTase_II_00065	MTase_II	1.4e-240	1.6e-240	0.982	256	2055	-	602
7068_7_12__Contig_2	RM_type_II	PDLC03514	REase_II_00116	REase_II	1.3e-75	1.5e-75	0.96	2160	3362	+	899
7068_7_12__Contig_21	PDC-M04	PDLC04353	PDC-M04A_WP_207706624.1	PDC-M04A	9.4e-71	1e-70	0.97	197	898	+	1799
7068_7_12__Contig_21	PDC-M04	PDLC04359	PDC-M04B_WP_133228568.1	PDC-M04B	3.9e-54	4.3e-54	0.966	891	1331	+	1202
7068_7_12__Contig_43	cbass_type_I	PDLC00705	Effector_00043	Effector	4.2e-76	4.6e-76	0.985	9445	10047	-	431
7068_7_12__Contig_43	cbass_type_I	PDLC00788	Cyclase_00028	Cyclase	1.4e-82	1.6e-82	0.986	10293	10952	-	776
7068_7_12__Contig_53	PDC-S39	PDLC05012	PDC-S39_WP_095017002.1	PDC-S39	2.8e-47	4.1e-47	0.955	4287	6077	+	1799
7068_7_13__Contig_1	Bunzi	PDLC03833	Bunzi__BnzA	BnzA	6e-139	3.1e-138	0.984	122168	123646	+	1202
7068_7_13__Contig_1	Bunzi	PDLC03834	Bunzi__BnzB	BnzB	3.6e-180	5.8e-180	0.978	123639	125279	+	1463
7068_7_13__Contig_1	HEC-06	PDLC04155	HEC-06_WP_012631435.1	HEC-06	3.8e-54	5.3e-54	0.894	105374	107242	-	3344
7068_7_13__Contig_53	cbass_type_I	PDLC00705	Effector_00043	Effector	4.3e-76	4.7e-76	0.985	4811	5413	+	1172
7068_7_13__Contig_53	cbass_type_I	PDLC00788	Cyclase_00028	Cyclase	7.1e-112	8e-112	0.993	3908	4807	+	569
7068_7_13__Contig_6	RM_type_II	PDLC03279	MTase_II_00065	MTase_II	1.4e-240	1.6e-240	0.982	257	2056	-	950
7068_7_13__Contig_6	RM_type_II	PDLC03514	REase_II_00116	REase_II	1.3e-75	1.5e-75	0.96	2161	3363	+	1772
7068_7_13__Contig_7	PDC-M24	PDLC04538	PDC-M24A_WP_014405001.1	PDC-M24A	9.3e-14	1.2e-13	0.924	49732	50163	+	1478
7068_7_13__Contig_7	PDC-M24	PDLC04539	PDC-M24B_WP_172176026.1	PDC-M24B	6.8e-70	7.6e-70	0.985	50184	50960	+	1640
7068_7_14__Contig_2	RM_type_II	PDLC03279	MTase_II_00065	MTase_II	1.4e-240	1.6e-240	0.982	132184	133983	+	2864
7068_7_14__Contig_2	RM_type_II	PDLC03514	REase_II_00116	REase_II	1.3e-75	1.5e-75	0.96	130877	132079	-	395
7068_7_14__Contig_3	RM_type_I	PDLC03021	MTase_I_00004	MTase_I	2.7e-185	3.2e-185	0.988	67724	69187	+	701
7068_7_14__Contig_3	RM_type_I	PDLC03047	REase_I_00008	REase_I	1.9e-151	2.8e-151	0.959	70381	73725	+	440
7068_7_14__Contig_3	RM_type_I	PDLC03107	Specificity_I_00056	Specificity_I	6.1e-76	6.9e-76	0.982	69180	70352	+	1478
7068_7_14__Contig_36	kiwa	PDLC00217	KwaA_00011	KwaA	2.7e-71	3e-71	0.963	12250	12819	-	1640
7068_7_14__Contig_36	kiwa	PDLC00236	KwaB_00015	KwaB	1.4e-135	1.6e-135	0.994	12831	13781	-	1949
7068_7_14__Contig_47	DRT_class_I	PDLC02348	AbiK	AbiK	2.8e-214	3.3e-214	0.978	3223	4995	+	2885
7068_7_14__Contig_6	Bunzi	PDLC03833	Bunzi__BnzA	BnzA	2.1e-138	1.1e-137	0.984	78171	79649	-	1463
7068_7_14__Contig_6	Bunzi	PDLC03834	Bunzi__BnzB	BnzB	4.1e-181	6.7e-181	0.978	76538	78178	-	3344
7068_7_15__Contig_1	RM_type_IV	PDLC03658	mREase_IV_00004	mREase_IV	0	0	0.992	39417	42281	+	1172
7068_7_15__Contig_1	PDC-S07	PDLC04899	PDC-S07_WP_110056698.1	PDC-S07	3.4e-55	3.7e-55	0.962	39022	39417	+	1772
7068_7_15__Contig_2	PDC-M04	PDLC04353	PDC-M04A_WP_207706624.1	PDC-M04A	9.6e-71	1.1e-70	0.97	156890	157591	+	1799
7068_7_15__Contig_2	PDC-M04	PDLC04359	PDC-M04B_WP_133228568.1	PDC-M04B	4e-54	4.4e-54	0.966	157584	158024	+	1202
7068_7_15__Contig_20	Bunzi	PDLC03833	Bunzi__BnzA	BnzA	2.1e-138	1.1e-137	0.984	10661	12139	+	569
7068_7_15__Contig_20	Bunzi	PDLC03834	Bunzi__BnzB	BnzB	4.2e-181	6.9e-181	0.978	12132	13772	+	950
7068_7_15__Contig_38	RM_type_III	PDLC03643	MTase_III_00012	MTase_III	2e-263	2.6e-263	0.714	7049	8998	+	1463
7068_7_15__Contig_38	RM_type_III	PDLC03649	REase_III_00003	REase_III	0	0	0.994	9000	11885	+	3344
7068_7_15__Contig_5	RM_type_I	PDLC03021	MTase_I_00004	MTase_I	2.8e-185	3.3e-185	0.988	54442	55905	-	1172
7068_7_15__Contig_5	RM_type_I	PDLC03047	REase_I_00008	REase_I	2e-151	2.9e-151	0.959	49904	53248	-	1478
7068_7_15__Contig_5	RM_type_I	PDLC03107	Specificity_I_00056	Specificity_I	6.3e-76	7.1e-76	0.982	53277	54449	-	1640
7068_7_15__Contig_53	DRT_class_I	PDLC02348	AbiK	AbiK	2.9e-214	3.4e-214	0.978	3295	5067	+	1772
7068_7_16__Contig_3	RM_type_II	PDLC03279	MTase_II_00065	MTase_II	1.4e-240	1.6e-240	0.982	132184	133983	+	1478
7068_7_16__Contig_3	RM_type_II	PDLC03514	REase_II_00116	REase_II	1.3e-75	1.5e-75	0.96	130877	132079	-	1640
7068_7_16__Contig_38	kiwa	PDLC00217	KwaA_00011	KwaA	2.6e-71	3e-71	0.963	12250	12819	-	701
7068_7_16__Contig_38	kiwa	PDLC00236	KwaB_00015	KwaB	1.4e-135	1.6e-135	0.994	12831	13781	-	440
7068_7_16__Contig_4	RM_type_I	PDLC03021	MTase_I_00004	MTase_I	2.7e-185	3.2e-185	0.988	67723	69186	+	2864
7068_7_16__Contig_4	RM_type_I	PDLC03047	REase_I_00008	REase_I	1.9e-151	2.8e-151	0.959	70380	73724	+	395
7068_7_16__Contig_4	RM_type_I	PDLC03107	Specificity_I_00056	Specificity_I	6.1e-76	6.8e-76	0.982	69179	70351	+	1769
7068_7_16__Contig_5	Bunzi	PDLC03833	Bunzi__BnzA	BnzA	2.1e-138	1e-137	0.984	82707	84185	-	1640
7068_7_16__Contig_5	Bunzi	PDLC03834	Bunzi__BnzB	BnzB	4.1e-181	6.6e-181	0.978	81074	82714	-	1868
7068_7_16__Contig_53	DRT_class_I	PDLC02348	AbiK	AbiK	2.8e-214	3.3e-214	0.978	41	1813	-	1259
7068_7_17__Contig_13	Bunzi	PDLC03833	Bunzi__BnzA	BnzA	5.7e-139	2.9e-138	0.984	31452	32930	-	1472
7068_7_17__Contig_13	Bunzi	PDLC03834	Bunzi__BnzB	BnzB	4e-181	6.6e-181	0.978	29819	31459	-	1514
7068_7_17__Contig_19	PDC-M04	PDLC04353	PDC-M04A_WP_207706624.1	PDC-M04A	9.2e-71	1e-70	0.97	5923	6624	-	3119
7068_7_17__Contig_19	PDC-M04	PDLC04359	PDC-M04B_WP_133228568.1	PDC-M04B	3.8e-54	4.2e-54	0.966	5490	5930	-	1223
7068_7_17__Contig_2	RM_type_IV	PDLC03658	mREase_IV_00004	mREase_IV	0	0	0.992	184445	187309	-	602
7068_7_17__Contig_2	PDC-S07	PDLC04899	PDC-S07_WP_110056698.1	PDC-S07	3.2e-55	3.5e-55	0.962	187309	187704	-	659
7068_7_18__Contig_1	Bunzi	PDLC03833	Bunzi__BnzA	BnzA	3.7e-159	1.8e-158	0.912	43923	45692	+	701
7068_7_18__Contig_1	Bunzi	PDLC03834	Bunzi__BnzB	BnzB	2.8e-180	4.6e-180	0.978	45685	47325	+	440
7068_7_18__Contig_1	HEC-06	PDLC04155	HEC-06_WP_012631435.1	HEC-06	3.7e-54	5.2e-54	0.894	27378	29246	-	1478
7068_7_18__Contig_11	RM_type_II	PDLC03329	MTase_II_00115	MTase_II	2.7e-201	3.1e-201	0.95	58689	59948	+	1478
7068_7_18__Contig_11	RM_type_II	PDLC03553	REase_II_00155	REase_II	3e-197	3.5e-197	0.98	57111	58583	+	1640
7068_7_18__Contig_28	RM_type_I	PDLC03019	MTase_I_00002	MTase_I	2.7e-278	3e-278	0.988	17500	19014	-	1640
7068_7_18__Contig_28	RM_type_I	PDLC03040	REase_I_00001	REase_I	0	0	0.995	13184	16303	-	602
7068_7_18__Contig_28	RM_type_I	PDLC03164	Specificity_I_00113	Specificity_I	3.4e-127	3.7e-127	0.971	16287	17510	-	602
7068_7_18__Contig_83	cbass_type_I	PDLC00705	Effector_00043	Effector	4.2e-76	4.6e-76	0.985	2617	3219	+	902
7068_7_18__Contig_83	cbass_type_I	PDLC00788	Cyclase_00028	Cyclase	1.4e-82	1.6e-82	0.986	1712	2371	+	902
7068_7_18__Contig_96	PDC-M04	PDLC04353	PDC-M04A_WP_207706624.1	PDC-M04A	9.5e-71	1e-70	0.97	160	861	+	1238
7068_7_18__Contig_96	PDC-M04	PDLC04359	PDC-M04B_WP_133228568.1	PDC-M04B	4e-54	4.3e-54	0.966	854	1294	+	1238
7068_7_19__Contig_3	Bunzi	PDLC03833	Bunzi__BnzA	BnzA	6.1e-139	3.1e-138	0.984	81957	83435	-	1472
7068_7_19__Contig_3	Bunzi	PDLC03833	Bunzi__BnzA	BnzA	6.1e-139	3.1e-138	0.984	81957	83435	-	1472
7068_7_19__Contig_3	Bunzi	PDLC03834	Bunzi__BnzB	BnzB	4.3e-181	7e-181	0.978	80324	81964	-	1799
7068_7_19__Contig_3	Bunzi	PDLC03834	Bunzi__BnzB	BnzB	4.3e-181	7e-181	0.978	80324	81964	-	1202
7068_7_19__Contig_42	cbass_type_I	PDLC00705	Effector_00043	Effector	4.3e-76	4.8e-76	0.985	2595	3197	+	701
7068_7_19__Contig_42	cbass_type_I	PDLC00705	Effector_00043	Effector	4.3e-76	4.8e-76	0.985	2595	3197	+	440
7068_7_19__Contig_42	cbass_type_I	PDLC00788	Cyclase_00028	Cyclase	6.9e-115	7.7e-115	0.993	1689	2591	+	2063
7068_7_19__Contig_42	cbass_type_I	PDLC00788	Cyclase_00028	Cyclase	6.9e-115	7.7e-115	0.993	1689	2591	+	2003
7068_7_19__Contig_5	RM_type_II	PDLC03329	MTase_II_00115	MTase_II	2.2e-201	2.5e-201	0.969	39554	40792	-	1535
7068_7_19__Contig_5	RM_type_II	PDLC03329	MTase_II_00115	MTase_II	2.2e-201	2.5e-201	0.969	39554	40792	-	602
7068_7_19__Contig_5	RM_type_II	PDLC03553	REase_II_00155	REase_II	3.1e-197	3.7e-197	0.98	40898	42370	-	659
7068_7_19__Contig_5	RM_type_II	PDLC03553	REase_II_00155	REase_II	3.1e-197	3.7e-197	0.98	40898	42370	-	1790
7068_7_2__Contig_1	RM_type_II	PDLC03279	MTase_II_00065	MTase_II	1.4e-240	1.6e-240	0.982	588	2387	-	1238
7068_7_2__Contig_1	RM_type_II	PDLC03514	REase_II_00116	REase_II	1.4e-75	1.5e-75	0.96	2492	3694	+	1472
7068_7_2__Contig_12	PDC-M04	PDLC04353	PDC-M04A_WP_207706624.1	PDC-M04A	9.8e-71	1.1e-70	0.97	35941	36642	+	1769
7068_7_2__Contig_12	PDC-M04	PDLC04359	PDC-M04B_WP_133228568.1	PDC-M04B	4.1e-54	4.4e-54	0.966	36635	37075	+	1640
7068_7_2__Contig_22	PT_PbeABCD	PDLC02707	PbeA_00005	PbeA	7.7e-171	9.8e-171	0.951	39842	41905	+	1868
7068_7_2__Contig_22	PT_PbeABCD	PDLC02741	PbeC_00033	PbeC	6.8e-86	8.1e-86	0.969	42050	44053	+	701
7068_7_2__Contig_22	DMS_other	PDLC03294	MTase_II_00080	MTase_II	1.5e-86	1.5e-86	0.539	44579	46114	+	440
7068_7_2__Contig_43	cbass_type_I	PDLC00705	Effector_00043	Effector	4.3e-76	4.8e-76	0.985	9445	10047	-	602
7068_7_2__Contig_43	cbass_type_I	PDLC00788	Cyclase_00028	Cyclase	1.5e-82	1.6e-82	0.986	10293	10952	-	659
7068_7_2__Contig_51	PDC-S39	PDLC05012	PDC-S39_WP_095017002.1	PDC-S39	2.9e-47	4.3e-47	0.955	4287	6077	+	1037
7068_7_20__Contig_1	RM_type_II	PDLC03329	MTase_II_00115	MTase_II	2.1e-201	2.4e-201	0.969	58674	59912	+	794
7068_7_20__Contig_1	RM_type_II	PDLC03553	REase_II_00155	REase_II	2.9e-197	3.5e-197	0.98	57096	58568	+	314
7068_7_20__Contig_2	Bunzi	PDLC03833	Bunzi__BnzA	BnzA	3.6e-159	1.8e-158	0.912	43923	45692	+	1556
7068_7_20__Contig_2	Bunzi	PDLC03834	Bunzi__BnzB	BnzB	2.8e-180	4.5e-180	0.978	45685	47325	+	2750
7068_7_20__Contig_2	HEC-06	PDLC04155	HEC-06_WP_012631435.1	HEC-06	3.7e-54	5.1e-54	0.894	27378	29246	-	581
7068_7_20__Contig_23	PDC-M04	PDLC04353	PDC-M04A_WP_207706624.1	PDC-M04A	9.3e-71	1e-70	0.97	35970	36671	+	1220
7068_7_20__Contig_23	PDC-M04	PDLC04359	PDC-M04B_WP_133228568.1	PDC-M04B	3.9e-54	4.2e-54	0.966	36664	37104	+	2063
7068_7_20__Contig_62	cbass_type_I	PDLC00705	Effector_00043	Effector	4.1e-76	4.5e-76	0.985	4813	5415	+	1748
7068_7_20__Contig_62	cbass_type_I	PDLC00788	Cyclase_00028	Cyclase	1.4e-82	1.5e-82	0.986	3908	4567	+	1514
7068_7_20__Contig_8	RM_type_II	PDLC03330	MTase_II_00116	MTase_II	1.4e-125	1.7e-125	0.939	11715	12752	+	3119
7068_7_20__Contig_8	RM_type_II	PDLC03470	REase_II_00072	REase_II	4.8e-35	6.4e-35	0.883	12715	13509	+	1301
7068_7_20__Contig_8	DMS_other	PDLC04142	capH	capH	1.8e-10	1.9e-10	0.924	10855	11169	+	2714
7068_7_21__Contig_11	RM_type_I	PDLC03022	MTase_I_00005	MTase_I	5.3e-168	5.3e-168	0.913	4792	6348	-	755
7068_7_21__Contig_11	RM_type_I	PDLC03048	REase_I_00009	REase_I	0	0	0.969	7064	9814	-	1115
7068_7_21__Contig_11	RM_type_I	PDLC03072	Specificity_I_00021	Specificity_I	4.1e-12	4.7e-12	0.588	6349	6930	-	2864
7068_7_21__Contig_11	RM_type_I	PDLC03165	Specificity_I_00114	Specificity_I	8e-115	8.9e-115	0.995	3579	4799	-	395
7068_7_21__Contig_16	gabija	PDLC00069	GajA_00009	GajA	1.1e-304	1.2e-304	0.997	8192	10255	+	956
7068_7_21__Contig_16	gabija	PDLC00119	GajB_00017	GajB	2.1e-212	2.4e-212	0.993	10257	12005	+	1484
7068_7_21__Contig_16	RM_type_I	PDLC03019	MTase_I_00002	MTase_I	3.4e-280	3.8e-280	0.988	6236	7750	-	2969
7068_7_21__Contig_16	RM_type_I	PDLC03040	REase_I_00001	REase_I	0	0	0.995	1842	4961	-	1478
7068_7_21__Contig_16	RM_type_I	PDLC03164	Specificity_I_00113	Specificity_I	1.6e-90	7.7e-90	0.995	4945	6246	-	1640
7068_7_21__Contig_16	RM_type_IIG	PDLC03598	REase_MTase_IIG_00003	REase_MTase_IIG	2.6e-295	3e-295	0.994	17356	20070	-	1514
7068_7_21__Contig_16	Dodola	PDLC03837	Dodola__DolA	DolA	2.8e-74	3.1e-74	0.964	15421	16176	+	1871
7068_7_21__Contig_16	Dodola	PDLC03838	Dodola__DolB	DolB	7.1e-128	7.9e-128	0.987	16163	17278	+	1598
7068_7_22__Contig_19	RM_type_IV	PDLC03658	mREase_IV_00004	mREase_IV	0	0	0.992	23981	26845	-	701
7068_7_22__Contig_19	PDC-S07	PDLC04899	PDC-S07_WP_110056698.1	PDC-S07	3.4e-55	3.7e-55	0.962	26845	27240	-	440
7068_7_22__Contig_2	AbiD	PDLC02344	AbiD	AbiD	7.6e-50	8.8e-50	0.966	91691	92647	-	1790
7068_7_22__Contig_23	RM_type_III	PDLC03643	MTase_III_00012	MTase_III	9e-264	1e-263	0.937	19521	21005	-	2864
7068_7_22__Contig_23	RM_type_III	PDLC03649	REase_III_00003	REase_III	0	0	0.994	16550	19519	-	395
7068_7_22__Contig_29	Bunzi	PDLC03833	Bunzi__BnzA	BnzA	6e-139	3.1e-138	0.984	28553	30031	-	1478
7068_7_22__Contig_29	Bunzi	PDLC03834	Bunzi__BnzB	BnzB	4.2e-181	6.9e-181	0.978	26920	28560	-	1640
7068_7_22__Contig_44	Stk2	PDLC02375	Stk2	Stk2	2e-226	2.3e-226	0.986	8457	9971	+	1868
7068_7_22__Contig_44	Bunzi	PDLC03833	Bunzi__BnzA	BnzA	3.2e-170	4e-170	0.894	10422	12293	+	1420
7068_7_22__Contig_44	Bunzi	PDLC03834	Bunzi__BnzB	BnzB	2.6e-162	3.1e-162	0.987	12319	13917	+	3161
7068_7_22__Contig_7	PDC-M04	PDLC04353	PDC-M04A_WP_207706624.1	PDC-M04A	9.6e-71	1.1e-70	0.97	79496	80197	+	905
7068_7_22__Contig_7	PDC-M04	PDLC04359	PDC-M04B_WP_133228568.1	PDC-M04B	4e-54	4.4e-54	0.966	80190	80630	+	308
7068_7_22__Contig_71	DRT_class_I	PDLC02348	AbiK	AbiK	2.5e-212	3.2e-212	0.96	3279	5069	+	989
7068_7_23__Contig_1	RM_type_IV	PDLC03658	mREase_IV_00004	mREase_IV	0	0	0.992	58486	61350	+	2714
7068_7_23__Contig_1	PDC-S07	PDLC04899	PDC-S07_WP_110056698.1	PDC-S07	3.3e-55	3.5e-55	0.962	58091	58486	+	2864
7068_7_23__Contig_16	Bunzi	PDLC03833	Bunzi__BnzA	BnzA	5.8e-139	2.9e-138	0.984	38423	39901	+	395
7068_7_23__Contig_16	Bunzi	PDLC03834	Bunzi__BnzB	BnzB	4e-181	6.6e-181	0.978	39894	41534	+	1478
7068_7_23__Contig_16	HEC-06	PDLC04155	HEC-06_WP_012631435.1	HEC-06	4.8e-54	6.6e-54	0.894	21630	23498	-	1640
7068_7_23__Contig_33	CRISPR_array	NA	NA	CRISPR_array	NA	6.25	NA	7264	8684	+	1868
7068_7_23__Contig_33	cas_type_II-A	PDLC01256	cd09643	Cas9	2.6e-156	2.6e-156	0.697	1839	5000	+	1420
7068_7_23__Contig_33	cas_type_II-A	PDLC02061	Cas1_II_WP_078484493.1	Cas1_II	6.5e-103	7.2e-103	0.967	5008	5913	+	3161
7068_7_23__Contig_33	cas_type_II-A	PDLC02068	Cas2_II_WP_167337171.1	Cas2_II	1.2e-43	1.3e-43	0.951	5925	6233	+	905
7068_7_23__Contig_33	cas_type_II-A	PDLC02122	Csn2_WP_060552029.1	Csn2	2.9e-144	3.2e-144	0.991	6244	7233	+	308
7068_7_23__Contig_37	ppl	PDLC02208	Ppl_00001	Ppl	4.3e-134	6.5e-134	0.986	10868	13582	+	989
7068_7_24__Contig_1	RM_type_IV	PDLC03658	mREase_IV_00004	mREase_IV	0	0	0.992	58486	61350	+	2714
7068_7_24__Contig_1	PDC-S07	PDLC04899	PDC-S07_WP_110056698.1	PDC-S07	3.3e-55	3.5e-55	0.962	58091	58486	+	1067
7068_7_24__Contig_16	Bunzi	PDLC03833	Bunzi__BnzA	BnzA	5.8e-139	2.9e-138	0.984	38423	39901	+	530
7068_7_24__Contig_16	Bunzi	PDLC03834	Bunzi__BnzB	BnzB	4e-181	6.6e-181	0.978	39894	41534	+	338
7068_7_24__Contig_16	HEC-06	PDLC04155	HEC-06_WP_012631435.1	HEC-06	4.8e-54	6.6e-54	0.894	21630	23498	-	701
7068_7_24__Contig_32	CRISPR_array	NA	NA	CRISPR_array	NA	6.25	NA	7264	8684	+	440
7068_7_24__Contig_32	cas_type_II-A	PDLC01256	cd09643	Cas9	2.6e-156	2.6e-156	0.697	1839	5000	+	2864
7068_7_24__Contig_32	cas_type_II-A	PDLC02061	Cas1_II_WP_078484493.1	Cas1_II	6.5e-103	7.2e-103	0.967	5008	5913	+	395
7068_7_24__Contig_32	cas_type_II-A	PDLC02068	Cas2_II_WP_167337171.1	Cas2_II	1.2e-43	1.3e-43	0.951	5925	6233	+	2714
7068_7_24__Contig_32	cas_type_II-A	PDLC02122	Csn2_WP_060552029.1	Csn2	2.9e-144	3.2e-144	0.991	6244	7233	+	755
7068_7_24__Contig_35	ppl	PDLC02208	Ppl_00001	Ppl	4.3e-134	6.5e-134	0.986	15345	18059	+	1115
7068_7_25__Contig_1	AbiD	PDLC02344	AbiD	AbiD	4.7e-43	6.3e-43	0.874	266120	267187	+	602
7068_7_25__Contig_1	DMS_other	PDLC03687	HEase_00016	HEase	2e-26	2.9e-26	0.723	253374	253904	-	659
7068_7_25__Contig_1	DMS_other	PDLC03726	oMTase_00015	oMTase	2.1e-46	2.3e-46	0.903	254353	254691	-	1160
7068_7_25__Contig_13	PDC-M04	PDLC04353	PDC-M04A_WP_207706624.1	PDC-M04A	9.7e-71	1.1e-70	0.97	60361	61062	+	1640
7068_7_25__Contig_13	PDC-M04	PDLC04359	PDC-M04B_WP_133228568.1	PDC-M04B	4e-54	4.4e-54	0.966	61055	61495	+	1478
7068_7_25__Contig_2	RM_type_IV	PDLC03658	mREase_IV_00004	mREase_IV	0	0	0.992	21116	23980	+	1640
7068_7_25__Contig_2	PDC-S07	PDLC04899	PDC-S07_WP_110056698.1	PDC-S07	3.4e-55	3.7e-55	0.962	20721	21116	+	1868
7068_7_25__Contig_3	RM_type_IIG	PDLC03598	REase_MTase_IIG_00003	REase_MTase_IIG	3.5e-295	3.9e-295	0.994	73228	75942	-	1799
7068_7_25__Contig_3	Dodola	PDLC03837	Dodola__DolA	DolA	2.9e-74	3.3e-74	0.964	71293	72048	+	1202
7068_7_25__Contig_3	Dodola	PDLC03838	Dodola__DolB	DolB	8.2e-128	9.1e-128	0.987	72035	73150	+	1067
7068_7_25__Contig_48	cbass_type_I	PDLC00705	Effector_00043	Effector	4.3e-76	4.7e-76	0.985	4764	5366	+	170
7068_7_25__Contig_48	cbass_type_I	PDLC00788	Cyclase_00028	Cyclase	1.4e-82	1.6e-82	0.986	3859	4518	+	701
7068_7_25__Contig_8	Bunzi	PDLC03833	Bunzi__BnzA	BnzA	5.7e-104	3.5e-103	0.979	134	1294	+	440
7068_7_25__Contig_8	Bunzi	PDLC03834	Bunzi__BnzB	BnzB	2.9e-180	4.7e-180	0.978	1287	2927	+	1823
7068_7_26__Contig_1	Bunzi	PDLC03833	Bunzi__BnzA	BnzA	5.6e-139	2.9e-138	0.984	153443	154921	+	878
7068_7_26__Contig_1	Bunzi	PDLC03834	Bunzi__BnzB	BnzB	4e-181	6.4e-181	0.978	154914	156554	+	878
7068_7_26__Contig_1	HEC-06	PDLC04155	HEC-06_WP_012631435.1	HEC-06	3.6e-54	4.9e-54	0.894	136649	138517	-	854
7068_7_26__Contig_2	RM_type_II	PDLC03279	MTase_II_00065	MTase_II	1.3e-240	1.5e-240	0.982	257	2056	-	1238
7068_7_26__Contig_2	RM_type_II	PDLC03514	REase_II_00116	REase_II	1.3e-75	1.4e-75	0.96	2161	3363	+	1472
7068_7_26__Contig_3	AbiD	PDLC02344	AbiD	AbiD	5.1e-43	6.8e-43	0.874	115648	116715	+	1478
7068_7_26__Contig_3	PDC-S38	PDLC05010	PDC-S38_WP_174243465.1	PDC-S38	3e-31	3.3e-31	0.947	112837	113007	+	1640
7068_7_26__Contig_6	PDC-M04	PDLC04353	PDC-M04A_WP_207706624.1	PDC-M04A	9e-71	9.9e-71	0.97	36011	36712	+	1514
7068_7_26__Contig_6	PDC-M04	PDLC04359	PDC-M04B_WP_133228568.1	PDC-M04B	3.8e-54	4.1e-54	0.966	36705	37145	+	3119
7068_7_26__Contig_8	AbiU	PDLC02357	AbiU	AbiU	1.5e-24	5.9e-23	0.84	53891	55714	-	1343
7068_7_26__Contig_8	RM_type_II	PDLC03290	MTase_II_00076	MTase_II	2.6e-90	3e-90	0.976	55739	56617	-	2714
7068_7_26__Contig_8	RM_type_II	PDLC03423	REase_II_00025	REase_II	4.2e-110	4.7e-110	0.973	56723	57601	+	755
7068_7_28__Contig_15	Uzume	PDLC03973	Uzume__UzuA	UzuA	7.8e-53	8.5e-53	0.87	34705	35559	-	1115
7068_7_28__Contig_2	RM_type_II	PDLC03329	MTase_II_00115	MTase_II	2.1e-201	2.4e-201	0.969	92536	93774	-	602
7068_7_28__Contig_2	RM_type_II	PDLC03553	REase_II_00155	REase_II	2.9e-197	3.5e-197	0.98	93880	95352	-	902
7068_7_28__Contig_3	Bunzi	PDLC03833	Bunzi__BnzA	BnzA	5.9e-139	3e-138	0.984	81848	83326	-	701
7068_7_28__Contig_3	Bunzi	PDLC03834	Bunzi__BnzB	BnzB	4.1e-181	6.7e-181	0.978	80215	81855	-	440
7068_7_28__Contig_43	RM_type_I	PDLC03019	MTase_I_00002	MTase_I	4.5e-279	5e-279	0.988	5539	7053	-	1238
7068_7_28__Contig_43	RM_type_I	PDLC03040	REase_I_00001	REase_I	0	0	0.995	1103	4222	-	1472
7068_7_28__Contig_43	RM_type_I	PDLC03164	Specificity_I_00113	Specificity_I	1.2e-87	1.4e-87	0.996	4206	5549	-	1478
7068_7_28__Contig_43	RM_type_IIG	PDLC03598	REase_MTase_IIG_00003	REase_MTase_IIG	2.7e-295	3e-295	0.994	10431	13145	-	1640
7068_7_28__Contig_43	Dodola	PDLC03837	Dodola__DolA	DolA	2.8e-74	3.2e-74	0.964	8496	9251	+	1463
7068_7_28__Contig_43	Dodola	PDLC03838	Dodola__DolB	DolB	7.2e-128	8e-128	0.987	9238	10353	+	3344
7068_7_28__Contig_53	cbass_type_I	PDLC00705	Effector_00043	Effector	4.1e-76	4.6e-76	0.985	4814	5416	+	1172
7068_7_28__Contig_53	cbass_type_I	PDLC00788	Cyclase_00028	Cyclase	6.6e-115	7.3e-115	0.993	3908	4810	+	602
7068_7_28__Contig_6	PDC-M04	PDLC04353	PDC-M04A_WP_207706624.1	PDC-M04A	9.4e-71	1e-70	0.97	60623	61324	-	659
7068_7_28__Contig_6	PDC-M04	PDLC04359	PDC-M04B_WP_133228568.1	PDC-M04B	3.9e-54	4.3e-54	0.966	60190	60630	-	701
7068_7_29__Contig_1	RM_type_II	PDLC03329	MTase_II_00115	MTase_II	2.2e-201	2.5e-201	0.969	39778	41016	+	440
7068_7_29__Contig_1	RM_type_II	PDLC03553	REase_II_00155	REase_II	3.1e-197	3.7e-197	0.98	38200	39672	+	701
7068_7_29__Contig_13	Bunzi	PDLC03833	Bunzi__BnzA	BnzA	6.1e-139	3.1e-138	0.984	37231	38709	+	440
7068_7_29__Contig_13	Bunzi	PDLC03834	Bunzi__BnzB	BnzB	4.3e-181	7e-181	0.978	38702	40342	+	2063
7068_7_29__Contig_4	RM_type_I	PDLC03021	MTase_I_00004	MTase_I	4.5e-185	5.3e-185	0.988	54439	55902	-	2003
7068_7_29__Contig_4	RM_type_I	PDLC03047	REase_I_00008	REase_I	2e-151	2.9e-151	0.959	49901	53245	-	1535
7068_7_29__Contig_4	RM_type_I	PDLC03107	Specificity_I_00056	Specificity_I	6.5e-76	7.2e-76	0.982	53274	54446	-	1799
7068_7_29__Contig_42	cbass_type_I	PDLC00705	Effector_00043	Effector	4.3e-76	4.8e-76	0.985	11337	11939	-	1202
7068_7_29__Contig_42	cbass_type_I	PDLC00788	Cyclase_00028	Cyclase	1.5e-82	1.6e-82	0.986	12185	12844	-	1634
7068_7_29__Contig_5	PDC-M04	PDLC04353	PDC-M04A_WP_207706624.1	PDC-M04A	9.8e-71	1.1e-70	0.97	60520	61221	+	428
7068_7_29__Contig_5	PDC-M04	PDLC04359	PDC-M04B_WP_133228568.1	PDC-M04B	4.1e-54	4.5e-54	0.966	61214	61654	+	602
7068_7_3__Contig_10	PDC-M04	PDLC04353	PDC-M04A_WP_207706624.1	PDC-M04A	9.6e-71	1.1e-70	0.97	35940	36641	+	659
7068_7_3__Contig_10	PDC-M04	PDLC04359	PDC-M04B_WP_133228568.1	PDC-M04B	4e-54	4.4e-54	0.966	36634	37074	+	1790
7068_7_3__Contig_19	PT_PbeABCD	PDLC02707	PbeA_00005	PbeA	7.6e-171	9.6e-171	0.951	39842	41905	+	701
7068_7_3__Contig_19	PT_PbeABCD	PDLC02741	PbeC_00033	PbeC	6.7e-86	7.9e-86	0.969	42050	44053	+	365
7068_7_3__Contig_19	DMS_other	PDLC03294	MTase_II_00080	MTase_II	1.5e-86	1.5e-86	0.539	44579	46114	+	1229
7068_7_3__Contig_2	RM_type_II	PDLC03279	MTase_II_00065	MTase_II	1.4e-240	1.6e-240	0.982	588	2387	-	1067
7068_7_3__Contig_2	RM_type_II	PDLC03514	REase_II_00116	REase_II	1.3e-75	1.5e-75	0.96	2492	3694	+	1079
7068_7_3__Contig_26	DMS_other	PDLC03272	MTase_II_00058	MTase_II	2.3e-96	2.6e-79	0.453	31958	33592	-	1547
7068_7_3__Contig_26	DMS_other	PDLC03726	oMTase_00015	oMTase	6e-62	6.7e-62	0.937	34059	34487	-	2063
7068_7_3__Contig_46	cbass_type_I	PDLC00705	Effector_00043	Effector	4.2e-76	4.7e-76	0.985	4813	5415	+	2003
7068_7_3__Contig_46	cbass_type_I	PDLC00788	Cyclase_00028	Cyclase	1.4e-82	1.6e-82	0.986	3908	4567	+	1535
7068_7_3__Contig_56	PDC-S39	PDLC05012	PDC-S39_WP_095017002.1	PDC-S39	2.8e-47	4.2e-47	0.955	4287	6077	+	1772
7068_7_30__Contig_16	PDC-M04	PDLC04353	PDC-M04A_WP_207706624.1	PDC-M04A	8.6e-71	9.4e-71	0.97	11989	12690	-	2864
7068_7_30__Contig_16	PDC-M04	PDLC04359	PDC-M04B_WP_133228568.1	PDC-M04B	1.7e-46	1.9e-46	0.984	11631	11996	-	395
7068_7_30__Contig_2	RM_type_II	PDLC03272	MTase_II_00058	MTase_II	1.2e-116	1.2e-116	0.802	151625	152854	-	1769
7068_7_30__Contig_2	RM_type_II	PDLC03378	MTase_II_00164	MTase_II	6.8e-82	7.7e-82	0.98	149104	150171	-	1640
7068_7_30__Contig_2	RM_type_II	PDLC03378	MTase_II_00164	MTase_II	7e-75	7.9e-75	0.969	150158	151237	-	701
7068_7_30__Contig_2	RM_type_II	PDLC03547	REase_II_00149	REase_II	4e-42	6.1e-42	0.583	147535	149082	-	440
7068_7_30__Contig_3	PT_PbeABCD	PDLC02707	PbeA_00005	PbeA	6.8e-171	8.6e-171	0.951	32860	34923	-	602
7068_7_30__Contig_3	PT_PbeABCD	PDLC02741	PbeC_00033	PbeC	6e-86	7.1e-86	0.969	30712	32715	-	659
7068_7_30__Contig_3	DMS_other	PDLC03294	MTase_II_00080	MTase_II	1.3e-86	1.3e-86	0.539	28651	30186	-	1949
7068_7_30__Contig_51	DRT_class_I	PDLC02348	AbiK	AbiK	2.6e-214	3e-214	0.978	3295	5067	+	2969
7068_7_31__Contig_11	RM_type_IV	PDLC03658	mREase_IV_00004	mREase_IV	0	0	0.992	49082	51946	+	1478
7068_7_31__Contig_11	PDC-S07	PDLC04899	PDC-S07_WP_110056698.1	PDC-S07	3.5e-55	3.8e-55	0.962	48687	49082	+	1640
7068_7_31__Contig_19	Bunzi	PDLC03833	Bunzi__BnzA	BnzA	3.8e-159	1.9e-158	0.912	36875	38644	+	1868
7068_7_31__Contig_19	Bunzi	PDLC03834	Bunzi__BnzB	BnzB	1.4e-179	2.2e-179	0.978	38637	40277	+	1799
7068_7_31__Contig_4	PDC-M04	PDLC04353	PDC-M04A_WP_207706624.1	PDC-M04A	9.9e-71	1.1e-70	0.97	46242	46943	+	1202
7068_7_31__Contig_4	PDC-M04	PDLC04359	PDC-M04B_WP_133228568.1	PDC-M04B	4.1e-54	4.5e-54	0.966	46936	47376	+	701
7068_7_31__Contig_58	cbass_type_I	PDLC00705	Effector_00043	Effector	4.4e-76	4.8e-76	0.985	4765	5367	+	440
7068_7_31__Contig_58	cbass_type_I	PDLC00788	Cyclase_00028	Cyclase	2.5e-82	2.7e-82	0.986	3860	4519	+	1067
7068_7_31__Contig_7	RM_type_III	PDLC03643	MTase_III_00012	MTase_III	2.1e-263	2.7e-263	0.714	51643	53592	+	170
7068_7_31__Contig_7	RM_type_III	PDLC03649	REase_III_00003	REase_III	0	0	0.994	53594	56563	+	1823
7068_7_32__Contig_1	Bunzi	PDLC03833	Bunzi__BnzA	BnzA	5.6e-139	2.9e-138	0.984	153443	154921	+	878
7068_7_32__Contig_1	Bunzi	PDLC03834	Bunzi__BnzB	BnzB	3.9e-181	6.4e-181	0.978	154914	156554	+	878
7068_7_32__Contig_1	HEC-06	PDLC04155	HEC-06_WP_012631435.1	HEC-06	3.6e-54	4.9e-54	0.894	136649	138517	-	1478
7068_7_32__Contig_2	RM_type_II	PDLC03279	MTase_II_00065	MTase_II	1.3e-240	1.5e-240	0.982	257	2056	-	1640
7068_7_32__Contig_2	RM_type_II	PDLC03514	REase_II_00116	REase_II	1.3e-75	1.4e-75	0.96	2161	3363	+	971
7068_7_32__Contig_20	PDC-M04	PDLC04353	PDC-M04A_WP_207706624.1	PDC-M04A	9e-71	9.8e-71	0.97	35905	36606	+	238
7068_7_32__Contig_20	PDC-M04	PDLC04359	PDC-M04B_WP_133228568.1	PDC-M04B	3.8e-54	4.1e-54	0.966	36599	37039	+	425
7068_7_32__Contig_3	AbiD	PDLC02344	AbiD	AbiD	5.1e-43	6.8e-43	0.874	115651	116718	+	908
7068_7_32__Contig_3	PDC-S38	PDLC05010	PDC-S38_WP_174243465.1	PDC-S38	3e-31	3.3e-31	0.947	112840	113010	+	1268
7068_7_32__Contig_6	AbiU	PDLC02357	AbiU	AbiU	1.5e-24	5.9e-23	0.84	71048	72871	-	644
7068_7_32__Contig_6	RM_type_II	PDLC03290	MTase_II_00076	MTase_II	2.6e-90	3e-90	0.976	72896	73774	-	1040
7068_7_32__Contig_6	RM_type_II	PDLC03423	REase_II_00025	REase_II	4.2e-110	4.7e-110	0.973	73880	74758	+	2273
7068_7_33__Contig_2	Bunzi	PDLC03833	Bunzi__BnzA	BnzA	5.6e-139	2.9e-138	0.984	115041	116519	+	905
7068_7_33__Contig_2	Bunzi	PDLC03834	Bunzi__BnzB	BnzB	4e-181	6.5e-181	0.978	116512	118152	+	305
7068_7_33__Contig_25	CRISPR_array	NA	NA	CRISPR_array	NA	6.22	NA	3831	4802	+	734
7068_7_33__Contig_25	CRISPR_array	NA	NA	CRISPR_array	NA	5.76	NA	13526	13764	-	818
7068_7_33__Contig_25	cas_type_III-A	PDLC01010	cas_TM1810_Csm2	Csm2	1.5e-24	2.2e-24	0.676	8377	8802	+	836
7068_7_33__Contig_25	cas_type_III-A	PDLC01018	cas5_csm4	Csm4	2e-48	2.4e-48	0.967	9459	10367	+	1706
7068_7_33__Contig_25	cas_type_III-A	PDLC01022	cas_csm6	Csm6	1.2e-131	1.5e-131	0.846	11392	12660	+	2864
7068_7_33__Contig_25	cas_type_III-A	PDLC01297	cd09684	Csm3	1.2e-78	1.4e-78	0.94	8804	9448	+	395
7068_7_33__Contig_25	cas_type_III-A	PDLC01440	Csm5	Csm5	4.6e-31	3.7e-19	0.415	10352	11392	+	701
7068_7_33__Contig_25	cas_type_III-A	PDLC01739	Cas10_IIIa_WP_087192840.1	Cas10a	0	0	0.995	6101	8374	+	440
7068_7_33__Contig_25	cas_type_III-A	PDLC01741	Cas1_IIIa_WP_000655858.1	Cas1_IIIa	1.4e-173	1.6e-173	0.993	4877	5782	+	1820
7068_7_33__Contig_25	cas_type_III-A	PDLC01748	Cas2_IIIa_Cas2_IIIa	Cas2_IIIa	1.2e-28	1.3e-28	0.98	5782	6087	+	1799
7068_7_33__Contig_25	cas_type_III-A	PDLC01781	Cas6_IIIa_WP_087192841.1	Cas6_IIIa	1.8e-117	2e-117	0.984	12657	13391	+	1202
7068_7_33__Contig_25	RM_type_II	PDLC03294	MTase_II_00080	MTase_II	1.2e-47	1.5e-47	0.963	17033	17851	-	1067
7068_7_33__Contig_25	RM_type_II	PDLC03371	MTase_II_00157	MTase_II	9.4e-81	1.2e-80	0.946	17848	18684	-	170
7068_7_33__Contig_25	RM_type_II	PDLC03434	REase_II_00036	REase_II	4.7e-132	5.3e-132	0.988	14994	16700	+	701
7068_7_33__Contig_4	RM_type_IV	PDLC03658	mREase_IV_00004	mREase_IV	0	0	0.992	18053	20917	+	440
7068_7_33__Contig_4	PDC-S07	PDLC04899	PDC-S07_WP_110056698.1	PDC-S07	3.2e-55	3.4e-55	0.962	17658	18053	+	1478
7068_7_33__Contig_5	PDC-M04	PDLC04353	PDC-M04A_WP_207706624.1	PDC-M04A	9e-71	9.9e-71	0.97	36061	36762	+	1640
7068_7_33__Contig_5	PDC-M04	PDLC04359	PDC-M04B_WP_133228568.1	PDC-M04B	3.8e-54	4.1e-54	0.966	36755	37195	+	1868
7068_7_33__Contig_6	AbiO-Nhi_family	PDLC02372	Nhi	Nhi	1.3e-157	2.2e-157	0.792	88634	90454	+	1823
7068_7_34__Contig_1	RM_type_II	PDLC03279	MTase_II_00065	MTase_II	1.3e-240	1.5e-240	0.982	256	2055	-	878
7068_7_34__Contig_1	RM_type_II	PDLC03514	REase_II_00116	REase_II	1.3e-75	1.4e-75	0.96	2160	3362	+	878
7068_7_34__Contig_2	AbiD	PDLC02344	AbiD	AbiD	5.1e-43	6.8e-43	0.874	115681	116748	+	1727
7068_7_34__Contig_2	PDC-S38	PDLC05010	PDC-S38_WP_174243465.1	PDC-S38	3e-31	3.3e-31	0.947	112870	113040	+	1640
7068_7_34__Contig_21	PDC-M04	PDLC04353	PDC-M04A_WP_207706624.1	PDC-M04A	9.1e-71	9.9e-71	0.97	35905	36606	+	854
7068_7_34__Contig_21	PDC-M04	PDLC04359	PDC-M04B_WP_133228568.1	PDC-M04B	3.8e-54	4.1e-54	0.966	36599	37039	+	2126
7068_7_34__Contig_4	Bunzi	PDLC03833	Bunzi__BnzA	BnzA	5.7e-139	2.9e-138	0.984	44173	45651	+	1514
7068_7_34__Contig_4	Bunzi	PDLC03834	Bunzi__BnzB	BnzB	4e-181	6.5e-181	0.978	45644	47284	+	3119
7068_7_34__Contig_4	HEC-06	PDLC04155	HEC-06_WP_012631435.1	HEC-06	3.6e-54	5e-54	0.894	27379	29247	-	1268
7068_7_34__Contig_7	AbiU	PDLC02357	AbiU	AbiU	1.5e-24	5.9e-23	0.84	71048	72871	-	2621
7068_7_34__Contig_7	RM_type_II	PDLC03290	MTase_II_00076	MTase_II	2.6e-90	3e-90	0.976	72896	73774	-	602
7068_7_34__Contig_7	RM_type_II	PDLC03423	REase_II_00025	REase_II	4.2e-110	4.8e-110	0.973	73880	74758	+	902
7068_7_35__Contig_3	Bunzi	PDLC03833	Bunzi__BnzA	BnzA	3.2e-159	1.6e-158	0.934	78174	79901	-	749
7068_7_35__Contig_3	Bunzi	PDLC03834	Bunzi__BnzB	BnzB	4.1e-181	6.7e-181	0.978	76541	78181	-	1799
7068_7_35__Contig_3	Uzume	PDLC03973	Uzume__UzuA	UzuA	7.7e-53	8.4e-53	0.87	178140	178994	-	1202
7068_7_35__Contig_32	PDC-S06	PDLC04890	PDC-S06_WP_095244428.1	PDC-S06	5e-34	7.8e-34	0.882	4482	6608	-	1769
7068_7_35__Contig_33	RM_type_I	PDLC03019	MTase_I_00002	MTase_I	6.5e-279	7.2e-279	0.988	15240	16754	-	1640
7068_7_35__Contig_33	RM_type_I	PDLC03040	REase_I_00001	REase_I	0	0	0.995	10879	13998	-	1949
7068_7_35__Contig_33	RM_type_I	PDLC03164	Specificity_I_00113	Specificity_I	2.1e-85	2.1e-85	0.827	13982	15250	-	2969
7068_7_35__Contig_43	ppl	PDLC02208	Ppl_00001	Ppl	1.1e-39	4e-39	0.912	3373	5994	-	602
7068_7_35__Contig_47	cbass_type_I	PDLC00705	Effector_00043	Effector	4.1e-76	4.6e-76	0.985	2443	3045	-	659
7068_7_35__Contig_47	cbass_type_I	PDLC00788	Cyclase_00028	Cyclase	7.2e-115	8e-115	0.993	3049	3951	-	701
7068_7_35__Contig_56	PDC-S61	PDLC05052	PDC-S61_WP_206767125.1	PDC-S61	5.5e-114	6.1e-114	0.988	1391	2140	-	440
7068_7_35__Contig_6	RM_type_II	PDLC03279	MTase_II_00065	MTase_II	1.4e-240	1.6e-240	0.982	105591	107390	+	2864
7068_7_35__Contig_6	RM_type_II	PDLC03514	REase_II_00116	REase_II	1.3e-75	1.5e-75	0.96	104284	105486	-	395
7068_7_36__Contig_18	Bunzi	PDLC03833	Bunzi__BnzA	BnzA	3.7e-159	1.8e-158	0.912	37219	38988	+	1238
7068_7_36__Contig_18	Bunzi	PDLC03834	Bunzi__BnzB	BnzB	1.3e-179	2.2e-179	0.978	38981	40621	+	1472
7068_7_36__Contig_3	RM_type_III	PDLC03643	MTase_III_00012	MTase_III	2e-263	2.6e-263	0.714	71398	73347	+	968
7068_7_36__Contig_3	RM_type_III	PDLC03649	REase_III_00003	REase_III	0	0	0.994	73349	76318	+	530
7068_7_36__Contig_59	cbass_type_I	PDLC00705	Effector_00043	Effector	4.2e-76	4.7e-76	0.985	4765	5367	+	1007
7068_7_36__Contig_59	cbass_type_I	PDLC00788	Cyclase_00028	Cyclase	1.4e-82	1.6e-82	0.986	3860	4519	+	1478
7068_7_36__Contig_8	PDC-M04	PDLC04353	PDC-M04A_WP_207706624.1	PDC-M04A	9.6e-71	1e-70	0.97	22181	22882	+	1640
7068_7_36__Contig_8	PDC-M04	PDLC04359	PDC-M04B_WP_133228568.1	PDC-M04B	4e-54	4.4e-54	0.966	22875	23315	+	602
7068_7_36__Contig_9	RM_type_IV	PDLC03658	mREase_IV_00004	mREase_IV	0	0	0.992	49082	51946	+	659
7068_7_36__Contig_9	PDC-S07	PDLC04899	PDC-S07_WP_110056698.1	PDC-S07	3.4e-55	3.7e-55	0.962	48687	49082	+	2864
7068_7_37__Contig_1	RM_type_II	PDLC03329	MTase_II_00115	MTase_II	2e-201	2.3e-201	0.969	4860	6098	+	395
7068_7_37__Contig_1	RM_type_II	PDLC03553	REase_II_00155	REase_II	3.8e-198	4.6e-198	0.98	3282	4754	+	1769
7068_7_37__Contig_14	RM_type_II	PDLC03272	MTase_II_00058	MTase_II	4.6e-122	5.1e-122	0.985	49859	50827	-	1640
7068_7_37__Contig_14	RM_type_II	PDLC03476	REase_II_00078	REase_II	1.3e-78	1.4e-78	0.966	50890	51420	-	1067
7068_7_37__Contig_16	AbiD	PDLC02344	AbiD	AbiD	3.5e-27	4.4e-27	0.878	24162	25169	+	1949
7068_7_37__Contig_2	Bunzi	PDLC03833	Bunzi__BnzA	BnzA	1.9e-138	9.9e-138	0.984	115242	116720	+	2969
7068_7_37__Contig_2	Bunzi	PDLC03834	Bunzi__BnzB	BnzB	3.8e-181	6.3e-181	0.978	116713	118353	+	602
7068_7_37__Contig_41	cbass_type_I	PDLC00705	Effector_00043	Effector	3.9e-76	4.3e-76	0.985	8825	9427	-	659
7068_7_37__Contig_41	cbass_type_I	PDLC00788	Cyclase_00028	Cyclase	1.3e-82	1.4e-82	0.986	9673	10332	-	701
7068_7_38__Contig_11	RM_type_IV	PDLC03658	mREase_IV_00004	mREase_IV	0	0	0.992	49082	51946	+	440
7068_7_38__Contig_11	PDC-S07	PDLC04899	PDC-S07_WP_110056698.1	PDC-S07	3.3e-55	3.6e-55	0.962	48687	49082	+	2864
7068_7_38__Contig_19	Bunzi	PDLC03833	Bunzi__BnzA	BnzA	3.6e-159	1.8e-158	0.912	36875	38644	+	395
7068_7_38__Contig_19	Bunzi	PDLC03834	Bunzi__BnzB	BnzB	1.1e-178	1.8e-178	0.978	38637	40277	+	2063
7068_7_38__Contig_23	AbiD	PDLC02344	AbiD	AbiD	5.3e-43	7.1e-43	0.874	9931	10998	+	2003
7068_7_38__Contig_4	RM_type_III	PDLC03643	MTase_III_00012	MTase_III	2e-263	2.6e-263	0.714	71398	73347	+	1535
7068_7_38__Contig_4	RM_type_III	PDLC03649	REase_III_00003	REase_III	0	0	0.994	73349	76318	+	1067
7068_7_38__Contig_56	cbass_type_I	PDLC00705	Effector_00043	Effector	4.1e-76	4.6e-76	0.985	4765	5367	+	701
7068_7_38__Contig_56	cbass_type_I	PDLC00788	Cyclase_00028	Cyclase	1.4e-82	1.6e-82	0.986	3860	4519	+	440
7068_7_38__Contig_8	PDC-M04	PDLC04353	PDC-M04A_WP_207706624.1	PDC-M04A	9.4e-71	1e-70	0.97	22178	22879	+	602
7068_7_38__Contig_8	PDC-M04	PDLC04359	PDC-M04B_WP_133228568.1	PDC-M04B	3.9e-54	4.3e-54	0.966	22872	23312	+	659
7068_7_39__Contig_11	RM_type_IV	PDLC03658	mREase_IV_00004	mREase_IV	0	0	0.992	49082	51946	+	1949
7068_7_39__Contig_11	PDC-S07	PDLC04899	PDC-S07_WP_110056698.1	PDC-S07	3.3e-55	3.6e-55	0.962	48687	49082	+	2969
7068_7_39__Contig_17	PT_PbeABCD	PDLC02707	PbeA_00005	PbeA	7.4e-171	9.4e-171	0.951	39887	41950	+	701
7068_7_39__Contig_17	PT_PbeABCD	PDLC02741	PbeC_00033	PbeC	6.6e-86	7.8e-86	0.969	42095	44098	+	440
7068_7_39__Contig_17	DMS_other	PDLC03294	MTase_II_00080	MTase_II	1.4e-86	1.4e-86	0.539	44624	46159	+	2063
7068_7_39__Contig_20	AbiD	PDLC02344	AbiD	AbiD	5.3e-43	7.1e-43	0.874	12240	13307	+	2003
7068_7_39__Contig_5	PDC-M04	PDLC04353	PDC-M04A_WP_207706624.1	PDC-M04A	9.4e-71	1e-70	0.97	36030	36731	+	1535
7068_7_39__Contig_5	PDC-M04	PDLC04359	PDC-M04B_WP_133228568.1	PDC-M04B	3.9e-54	4.3e-54	0.966	36724	37164	+	1799
7068_7_39__Contig_54	cbass_type_I	PDLC00705	Effector_00043	Effector	4.2e-76	4.6e-76	0.985	4765	5367	+	1202
7068_7_39__Contig_54	cbass_type_I	PDLC00788	Cyclase_00028	Cyclase	1.4e-82	1.6e-82	0.986	3860	4519	+	1280
7068_7_39__Contig_6	RM_type_III	PDLC03643	MTase_III_00012	MTase_III	2e-263	2.6e-263	0.714	71369	73318	+	434
7068_7_39__Contig_6	RM_type_III	PDLC03649	REase_III_00003	REase_III	0	0	0.994	73320	76289	+	602
7068_7_4__Contig_11	PDC-M04	PDLC04353	PDC-M04A_WP_207706624.1	PDC-M04A	9.5e-71	1e-70	0.97	35941	36642	+	659
7068_7_4__Contig_11	PDC-M04	PDLC04359	PDC-M04B_WP_133228568.1	PDC-M04B	4e-54	4.3e-54	0.966	36635	37075	+	1790
7068_7_4__Contig_19	PT_PbeABCD	PDLC02707	PbeA_00005	PbeA	7.5e-171	9.5e-171	0.951	39842	41905	+	1037
7068_7_4__Contig_19	PT_PbeABCD	PDLC02741	PbeC_00033	PbeC	6.7e-86	7.9e-86	0.969	42050	44053	+	794
7068_7_4__Contig_19	DMS_other	PDLC03294	MTase_II_00080	MTase_II	1.5e-86	1.5e-86	0.539	44579	46114	+	1727
7068_7_4__Contig_2	RM_type_II	PDLC03279	MTase_II_00065	MTase_II	1.6e-239	1.8e-239	0.982	257	2056	-	1640
7068_7_4__Contig_2	RM_type_II	PDLC03514	REase_II_00116	REase_II	1.3e-75	1.5e-75	0.96	2161	3363	+	854
7068_7_4__Contig_4	DMS_other	PDLC03272	MTase_II_00058	MTase_II	9.5e-98	8.4e-80	0.576	52192	53472	-	1514
7068_7_4__Contig_4	DMS_other	PDLC03726	oMTase_00015	oMTase	1.3e-62	1.4e-62	0.931	53933	54367	-	3119
7068_7_4__Contig_42	cbass_type_I	PDLC00705	Effector_00043	Effector	4.2e-76	4.7e-76	0.985	4813	5415	+	1268
7068_7_4__Contig_42	cbass_type_I	PDLC00788	Cyclase_00028	Cyclase	1.4e-82	1.6e-82	0.986	3908	4567	+	749
7068_7_4__Contig_49	PDC-S39	PDLC05012	PDC-S39_WP_095017002.1	PDC-S39	2.8e-47	4.2e-47	0.955	4287	6077	+	602
7068_7_40__Contig_17	RM_type_II	PDLC03330	MTase_II_00116	MTase_II	1.9e-125	2.2e-125	0.939	40190	41227	+	902
7068_7_40__Contig_17	RM_type_II	PDLC03470	REase_II_00072	REase_II	1.8e-35	2.3e-35	0.883	41190	41984	+	1799
7068_7_40__Contig_2	Bunzi	PDLC03833	Bunzi__BnzA	BnzA	3.2e-159	1.6e-158	0.934	78174	79901	-	1202
7068_7_40__Contig_2	Bunzi	PDLC03834	Bunzi__BnzB	BnzB	4.1e-181	6.6e-181	0.978	76541	78181	-	2864
7068_7_40__Contig_2	Uzume	PDLC03973	Uzume__UzuA	UzuA	7.7e-53	8.4e-53	0.87	178140	178994	-	395
7068_7_40__Contig_35	RM_type_I	PDLC03019	MTase_I_00002	MTase_I	6.4e-279	7.1e-279	0.988	14991	16505	-	2063
7068_7_40__Contig_35	RM_type_I	PDLC03040	REase_I_00001	REase_I	0	0	0.995	10630	13749	-	2003
7068_7_40__Contig_35	RM_type_I	PDLC03164	Specificity_I_00113	Specificity_I	2.1e-85	2.1e-85	0.827	13733	15001	-	1535
7068_7_40__Contig_36	PDC-S61	PDLC05052	PDC-S61_WP_206767125.1	PDC-S61	5.5e-114	6.1e-114	0.988	15460	16209	-	1067
7068_7_40__Contig_45	cbass_type_I	PDLC00705	Effector_00043	Effector	4.1e-76	4.5e-76	0.985	6892	7494	-	602
7068_7_40__Contig_45	cbass_type_I	PDLC00788	Cyclase_00028	Cyclase	7.1e-115	8e-115	0.993	7498	8400	-	659
7068_7_40__Contig_8	RM_type_II	PDLC03279	MTase_II_00065	MTase_II	1.4e-240	1.6e-240	0.982	96958	98757	+	701
7068_7_40__Contig_8	RM_type_II	PDLC03514	REase_II_00116	REase_II	1.3e-75	1.5e-75	0.96	95651	96853	-	440
7068_7_41__Contig_10	RM_type_IV	PDLC03658	mREase_IV_00004	mREase_IV	0	0	0.992	49093	51957	+	1949
7068_7_41__Contig_10	PDC-S07	PDLC04899	PDC-S07_WP_110056698.1	PDC-S07	3.3e-55	3.6e-55	0.962	48698	49093	+	2969
7068_7_41__Contig_15	PT_PbeABCD	PDLC02707	PbeA_00005	PbeA	7.4e-171	9.3e-171	0.951	39887	41950	+	2864
7068_7_41__Contig_15	PT_PbeABCD	PDLC02741	PbeC_00033	PbeC	6.5e-86	7.7e-86	0.969	42095	44098	+	395
7068_7_41__Contig_15	DMS_other	PDLC03294	MTase_II_00080	MTase_II	1.4e-86	1.4e-86	0.539	44624	46159	+	2063
7068_7_41__Contig_19	AbiD	PDLC02344	AbiD	AbiD	5.3e-43	7.1e-43	0.874	11321	12388	+	2003
7068_7_41__Contig_59	cbass_type_I	PDLC00705	Effector_00043	Effector	4.1e-76	4.6e-76	0.985	4765	5367	+	1535
7068_7_41__Contig_59	cbass_type_I	PDLC00788	Cyclase_00028	Cyclase	1.4e-82	1.6e-82	0.986	3860	4519	+	1067
7068_7_41__Contig_6	PDC-M04	PDLC04353	PDC-M04A_WP_207706624.1	PDC-M04A	9.4e-71	1e-70	0.97	36030	36731	+	1949
7068_7_41__Contig_6	PDC-M04	PDLC04359	PDC-M04B_WP_133228568.1	PDC-M04B	3.9e-54	4.2e-54	0.966	36724	37164	+	2969
7068_7_41__Contig_7	RM_type_III	PDLC03643	MTase_III_00012	MTase_III	2e-263	2.6e-263	0.714	71369	73318	+	602
7068_7_41__Contig_7	RM_type_III	PDLC03649	REase_III_00003	REase_III	0	0	0.994	73320	76289	+	659
7068_7_42__Contig_10	RM_type_IV	PDLC03658	mREase_IV_00004	mREase_IV	0	0	0.992	49082	51946	+	701
7068_7_42__Contig_10	PDC-S07	PDLC04899	PDC-S07_WP_110056698.1	PDC-S07	3.3e-55	3.6e-55	0.962	48687	49082	+	440
7068_7_42__Contig_16	PT_PbeABCD	PDLC02707	PbeA_00005	PbeA	7.4e-171	9.3e-171	0.951	39887	41950	+	701
7068_7_42__Contig_16	PT_PbeABCD	PDLC02741	PbeC_00033	PbeC	6.5e-86	7.7e-86	0.969	42095	44098	+	440
7068_7_42__Contig_16	DMS_other	PDLC03294	MTase_II_00080	MTase_II	1.4e-86	1.4e-86	0.539	44624	46159	+	2063
7068_7_42__Contig_21	AbiD	PDLC02344	AbiD	AbiD	5.3e-43	7.1e-43	0.874	9505	10572	+	2003
7068_7_42__Contig_5	RM_type_III	PDLC03643	MTase_III_00012	MTase_III	2e-263	2.6e-263	0.714	71398	73347	+	1535
7068_7_42__Contig_5	RM_type_III	PDLC03649	REase_III_00003	REase_III	0	0	0.994	73349	76318	+	1067
7068_7_42__Contig_58	cbass_type_I	PDLC00705	Effector_00043	Effector	4.1e-76	4.6e-76	0.985	4765	5367	+	1949
7068_7_42__Contig_58	cbass_type_I	PDLC00788	Cyclase_00028	Cyclase	1.4e-82	1.5e-82	0.986	3860	4519	+	2969
7068_7_42__Contig_6	PDC-M04	PDLC04353	PDC-M04A_WP_207706624.1	PDC-M04A	9.4e-71	1e-70	0.97	36030	36731	+	602
7068_7_42__Contig_6	PDC-M04	PDLC04359	PDC-M04B_WP_133228568.1	PDC-M04B	3.9e-54	4.2e-54	0.966	36724	37164	+	659
7068_7_43__Contig_12	PDC-M04	PDLC04353	PDC-M04A_WP_207706624.1	PDC-M04A	9.8e-71	1.1e-70	0.97	9560	10261	+	2864
7068_7_43__Contig_12	PDC-M04	PDLC04359	PDC-M04B_WP_133228568.1	PDC-M04B	4.1e-54	4.4e-54	0.966	10254	10694	+	395
7068_7_43__Contig_15	PT_PbeABCD	PDLC02707	PbeA_00005	PbeA	7.7e-171	9.7e-171	0.951	39887	41950	+	701
7068_7_43__Contig_15	PT_PbeABCD	PDLC02741	PbeC_00033	PbeC	6.8e-86	8.1e-86	0.969	42095	44098	+	440
7068_7_43__Contig_15	DMS_other	PDLC03294	MTase_II_00080	MTase_II	1.5e-86	1.5e-86	0.539	44624	46159	+	1556
7068_7_43__Contig_19	AbiD	PDLC02344	AbiD	AbiD	5.5e-43	7.4e-43	0.874	11321	12388	+	2786
7068_7_43__Contig_5	RM_type_III	PDLC03643	MTase_III_00012	MTase_III	2e-263	2.7e-263	0.714	71340	73289	+	1172
7068_7_43__Contig_5	RM_type_III	PDLC03649	REase_III_00003	REase_III	0	0	0.994	73291	76260	+	854
7068_7_43__Contig_62	cbass_type_I	PDLC00705	Effector_00043	Effector	4.3e-76	4.8e-76	0.985	4765	5367	+	2423
7068_7_43__Contig_62	cbass_type_I	PDLC00788	Cyclase_00028	Cyclase	1.5e-82	1.6e-82	0.986	3860	4519	+	1457
7068_7_43__Contig_9	RM_type_IV	PDLC03658	mREase_IV_00004	mREase_IV	0	0	0.992	49082	51946	+	590
7068_7_43__Contig_9	PDC-S07	PDLC04899	PDC-S07_WP_110056698.1	PDC-S07	3.4e-55	3.7e-55	0.962	48687	49082	+	2864
7068_7_44__Contig_10	PDC-M04	PDLC04353	PDC-M04A_WP_207706624.1	PDC-M04A	9.1e-71	1e-70	0.97	60591	61292	-	395
7068_7_44__Contig_10	PDC-M04	PDLC04359	PDC-M04B_WP_133228568.1	PDC-M04B	3.8e-54	4.1e-54	0.966	60158	60598	-	395
7068_7_44__Contig_2	RM_type_I	PDLC03022	MTase_I_00005	MTase_I	4.1e-170	4.1e-170	0.913	86126	87682	+	1478
7068_7_44__Contig_2	RM_type_I	PDLC03048	REase_I_00009	REase_I	0	0	0.996	83218	86004	+	1640
7068_7_44__Contig_2	RM_type_I	PDLC03165	Specificity_I_00114	Specificity_I	7e-108	9.2e-108	0.995	87675	88847	+	854
7068_7_44__Contig_2	Uzume	PDLC03973	Uzume__UzuA	UzuA	7.6e-53	8.2e-53	0.87	193442	194296	-	1238
7068_7_44__Contig_2	PDC-S06	PDLC04887	PDC-S06_WP_221405099.1	PDC-S06	1.3e-32	1.9e-32	0.929	80602	83025	-	1472
7068_7_44__Contig_22	DRT_class_I	PDLC03742	drt-AbiA_small	AbiA	6.1e-144	6.9e-144	0.992	8243	9700	+	1463
7068_7_44__Contig_22	DRT_class_I	PDLC03810	drt-cluster352	RTasSLATT	1.6e-60	1.9e-60	0.975	7642	8232	+	3344
7068_7_44__Contig_3	RM_type_IV	PDLC03658	mREase_IV_00004	mREase_IV	0	0	0.992	161305	164169	-	1172
7068_7_44__Contig_3	PDC-S07	PDLC04899	PDC-S07_WP_110056698.1	PDC-S07	3.2e-55	3.5e-55	0.962	164169	164564	-	701
7068_7_45__Contig_111	PDC-S07	PDLC04899	PDC-S07_WP_110056698.1	PDC-S07	3.7e-55	4.1e-55	0.962	231	626	+	440
7068_7_45__Contig_13	Bunzi	PDLC03833	Bunzi__BnzA	BnzA	6.6e-139	3.4e-138	0.984	37232	38710	+	602
7068_7_45__Contig_13	Bunzi	PDLC03834	Bunzi__BnzB	BnzB	4.6e-181	7.6e-181	0.978	38703	40343	+	659
7068_7_45__Contig_134	Uzume	PDLC03973	Uzume__UzuA	UzuA	8.8e-53	9.6e-53	0.87	162	1016	-	1457
7068_7_45__Contig_3	RM_type_II	PDLC03329	MTase_II_00115	MTase_II	2.4e-201	2.7e-201	0.969	1791	3029	+	590
7068_7_45__Contig_3	RM_type_II	PDLC03553	REase_II_00155	REase_II	3.3e-197	4e-197	0.98	213	1685	+	1211
7068_7_45__Contig_4	RM_type_I	PDLC03021	MTase_I_00004	MTase_I	4.8e-185	5.7e-185	0.988	54439	55902	-	2786
7068_7_45__Contig_4	RM_type_I	PDLC03047	REase_I_00008	REase_I	2.2e-151	3.2e-151	0.959	49901	53245	-	2423
7068_7_45__Contig_4	RM_type_I	PDLC03107	Specificity_I_00056	Specificity_I	7e-76	7.8e-76	0.982	53274	54446	-	2864
7068_7_45__Contig_5	PDC-M04	PDLC04353	PDC-M04A_WP_207706624.1	PDC-M04A	1.1e-70	1.2e-70	0.97	60282	60983	+	395
7068_7_45__Contig_5	PDC-M04	PDLC04359	PDC-M04B_WP_133228568.1	PDC-M04B	4.4e-54	4.8e-54	0.966	60976	61416	+	2063
7068_7_45__Contig_54	cbass_type_I	PDLC00705	Effector_00043	Effector	4.7e-76	5.2e-76	0.985	5150	5752	-	2003
7068_7_45__Contig_54	cbass_type_I	PDLC00788	Cyclase_00028	Cyclase	1.6e-82	1.8e-82	0.986	5998	6657	-	1535
7068_7_45__Contig_57	DRT_class_I	PDLC03742	drt-AbiA_small	AbiA	7.1e-144	8e-144	0.992	8147	9604	+	1463
7068_7_45__Contig_57	DRT_class_I	PDLC03810	drt-cluster352	RTasSLATT	1.9e-60	2.2e-60	0.975	7546	8136	+	3344
7068_7_45__Contig_61	RM_type_I	PDLC03020	MTase_I_00003	MTase_I	6.4e-83	1.2e-82	0.938	5575	6786	+	1172
7068_7_45__Contig_61	RM_type_I	PDLC03048	REase_I_00009	REase_I	0	0	0.996	2667	5453	+	1949
7068_7_45__Contig_61	PDC-S06	PDLC04887	PDC-S06_WP_221405099.1	PDC-S06	1.5e-32	2.2e-32	0.929	51	2474	-	2969
7068_7_46__Contig_11	RM_type_IV	PDLC03658	mREase_IV_00004	mREase_IV	0	0	0.992	49082	51946	+	701
7068_7_46__Contig_11	PDC-S07	PDLC04899	PDC-S07_WP_110056698.1	PDC-S07	3.8e-55	4.1e-55	0.962	48687	49082	+	440
7068_7_46__Contig_18	PT_PbeABCD	PDLC02707	PbeA_00005	PbeA	8.5e-171	1.1e-170	0.951	39808	41871	+	602
7068_7_46__Contig_18	PT_PbeABCD	PDLC02741	PbeC_00033	PbeC	7.5e-86	8.9e-86	0.969	42016	44019	+	659
7068_7_46__Contig_18	DMS_other	PDLC03294	MTase_II_00080	MTase_II	1.6e-86	1.6e-86	0.539	44545	46080	+	1478
7068_7_46__Contig_21	RM_type_I	PDLC03021	MTase_I_00004	MTase_I	4.9e-185	5.8e-185	0.988	14526	15989	+	1640
7068_7_46__Contig_21	RM_type_I	PDLC03047	REase_I_00008	REase_I	2.2e-151	3.2e-151	0.959	17183	20527	+	1238
7068_7_46__Contig_21	RM_type_I	PDLC03107	Specificity_I_00056	Specificity_I	7.1e-76	7.9e-76	0.982	15982	17154	+	1472
7068_7_46__Contig_5	RM_type_III	PDLC03643	MTase_III_00012	MTase_III	2.2e-263	2.9e-263	0.714	71951	73900	+	2063
7068_7_46__Contig_5	RM_type_III	PDLC03649	REase_III_00003	REase_III	0	0	0.994	73902	76871	+	2003
7068_7_46__Contig_6	PDC-M04	PDLC04353	PDC-M04A_WP_207706624.1	PDC-M04A	1.1e-70	1.2e-70	0.97	36030	36731	+	1535
7068_7_46__Contig_6	PDC-M04	PDLC04359	PDC-M04B_WP_133228568.1	PDC-M04B	4.5e-54	4.9e-54	0.966	36724	37164	+	701
7068_7_46__Contig_62	cbass_type_I	PDLC00705	Effector_00043	Effector	4.7e-76	5.2e-76	0.985	4765	5367	+	440
7068_7_46__Contig_62	cbass_type_I	PDLC00788	Cyclase_00028	Cyclase	1.6e-82	1.8e-82	0.986	3860	4519	+	2864
7068_7_46__Contig_75	Bunzi	PDLC03833	Bunzi__BnzA	BnzA	6.7e-139	3.4e-138	0.984	1698	3176	-	395
7068_7_46__Contig_75	Bunzi	PDLC03834	Bunzi__BnzB	BnzB	4.7e-181	7.7e-181	0.978	65	1705	-	2864
7068_7_46__Contig_90	RM_type_II	PDLC03329	MTase_II_00115	MTase_II	2.4e-201	2.8e-201	0.969	1094	2332	-	395
7068_7_46__Contig_90	RM_type_II	PDLC03553	REase_II_00155	REase_II	3.3e-197	4e-197	0.98	2438	3910	-	2063
7068_7_47__Contig_5	PT_PbeABCD	PDLC02707	PbeA_00005	PbeA	6.9e-171	8.7e-171	0.951	80839	82902	-	2003
7068_7_47__Contig_5	PT_PbeABCD	PDLC02741	PbeC_00033	PbeC	6.1e-86	7.3e-86	0.969	78691	80694	-	1535
7068_7_47__Contig_5	DMS_other	PDLC03294	MTase_II_00080	MTase_II	1.3e-86	1.3e-86	0.539	76630	78165	-	701
7068_7_47__Contig_6	PDC-M04	PDLC04353	PDC-M04A_WP_207706624.1	PDC-M04A	2.1e-70	2.3e-70	0.97	60594	61295	-	440
7068_7_47__Contig_6	PDC-M04	PDLC04359	PDC-M04B_WP_133228568.1	PDC-M04B	3.7e-54	4e-54	0.966	60161	60601	-	1949
7068_7_47__Contig_9	RM_type_IV	PDLC03658	mREase_IV_00004	mREase_IV	0	0	0.992	41782	44646	-	2969
7068_7_47__Contig_9	PDC-S07	PDLC04899	PDC-S07_WP_110056698.1	PDC-S07	3.1e-55	3.4e-55	0.962	44646	45041	-	602
7068_7_5__Contig_10	RM_type_IV	PDLC03658	mREase_IV_00004	mREase_IV	0	0	0.992	49082	51946	+	659
7068_7_5__Contig_10	PDC-S07	PDLC04899	PDC-S07_WP_110056698.1	PDC-S07	3.3e-55	3.6e-55	0.962	48687	49082	+	1556
7068_7_5__Contig_16	PT_PbeABCD	PDLC02707	PbeA_00005	PbeA	7.4e-171	9.3e-171	0.951	39808	41871	+	2792
7068_7_5__Contig_16	PT_PbeABCD	PDLC02741	PbeC_00033	PbeC	6.5e-86	7.7e-86	0.969	42016	44019	+	665
7068_7_5__Contig_16	DMS_other	PDLC03294	MTase_II_00080	MTase_II	1.4e-86	1.4e-86	0.539	44545	46080	+	1145
7068_7_5__Contig_21	PDC-M04	PDLC04353	PDC-M04A_WP_207706624.1	PDC-M04A	9.3e-71	1e-70	0.97	36030	36731	+	2027
7068_7_5__Contig_21	PDC-M04	PDLC04359	PDC-M04B_WP_133228568.1	PDC-M04B	3.9e-54	4.2e-54	0.966	36724	37164	+	773
7068_7_5__Contig_4	RM_type_III	PDLC03643	MTase_III_00012	MTase_III	1.9e-263	2.5e-263	0.714	71397	73346	+	1028
7068_7_5__Contig_4	RM_type_III	PDLC03649	REase_III_00003	REase_III	0	0	0.994	73348	76317	+	2936
7068_7_5__Contig_59	cbass_type_I	PDLC00705	Effector_00043	Effector	4.1e-76	4.5e-76	0.985	4765	5367	+	434
7068_7_5__Contig_59	cbass_type_I	PDLC00788	Cyclase_00028	Cyclase	1.4e-82	1.5e-82	0.986	3860	4519	+	2063
7068_7_50__Contig_15	RM_type_I	PDLC03022	MTase_I_00005	MTase_I	4.8e-168	4.8e-168	0.913	4767	6323	-	2003
7068_7_50__Contig_15	RM_type_I	PDLC03048	REase_I_00009	REase_I	0	0	0.996	6995	9787	-	1535
7068_7_50__Contig_15	RM_type_I	PDLC03072	Specificity_I_00021	Specificity_I	3.5e-12	4e-12	0.545	6324	6989	-	1067
7068_7_50__Contig_15	RM_type_I	PDLC03165	Specificity_I_00114	Specificity_I	2.6e-108	3.2e-76	0.623	3629	4774	-	701
7068_7_50__Contig_30	PD-T4-6	PDLC04040	PD-T4-6_WP_011718859.1	PD-T4-6	3e-110	8.3e-98	0.704	5102	7129	-	440
7068_7_50__Contig_31	cbass_type_I	PDLC00719	Effector_00057	Effector	1.1e-90	1.2e-90	0.977	2563	3336	-	1949
7068_7_50__Contig_31	cbass_type_I	PDLC00802	Cyclase_00042	Cyclase	2.4e-136	2.7e-136	0.965	1527	2555	-	2969
7068_7_50__Contig_33	RM_type_IV	PDLC03658	mREase_IV_00004	mREase_IV	0	0	0.974	8647	11583	-	602
7068_7_50__Contig_33	PDC-S07	PDLC04899	PDC-S07_WP_110056698.1	PDC-S07	4.4e-54	5.1e-54	0.869	11532	11966	-	659
7068_7_51__Contig_14	PT_PbeABCD	PDLC02707	PbeA_00005	PbeA	7.4e-171	9.3e-171	0.951	39887	41950	+	2864
7068_7_51__Contig_14	PT_PbeABCD	PDLC02741	PbeC_00033	PbeC	6.5e-86	7.7e-86	0.969	42095	44098	+	395
7068_7_51__Contig_14	DMS_other	PDLC03294	MTase_II_00080	MTase_II	1.4e-86	1.4e-86	0.539	44624	46159	+	1067
7068_7_51__Contig_19	AbiD	PDLC02344	AbiD	AbiD	5.3e-43	7.1e-43	0.874	11321	12388	+	1769
7068_7_51__Contig_22	PDC-M04	PDLC04353	PDC-M04A_WP_207706624.1	PDC-M04A	9.4e-71	1e-70	0.97	36030	36731	+	1640
7068_7_51__Contig_22	PDC-M04	PDLC04359	PDC-M04B_WP_133228568.1	PDC-M04B	3.9e-54	4.2e-54	0.966	36724	37164	+	1949
7068_7_51__Contig_5	RM_type_III	PDLC03643	MTase_III_00012	MTase_III	2e-263	2.6e-263	0.714	71340	73289	+	2969
7068_7_51__Contig_5	RM_type_III	PDLC03649	REase_III_00003	REase_III	0	0	0.994	73291	76260	+	323
7068_7_51__Contig_72	cbass_type_I	PDLC00705	Effector_00043	Effector	4.1e-76	4.6e-76	0.985	3608	4210	-	659
7068_7_51__Contig_72	cbass_type_I	PDLC00788	Cyclase_00028	Cyclase	1.4e-82	1.6e-82	0.986	4456	5115	-	2864
7068_7_51__Contig_8	RM_type_IV	PDLC03658	mREase_IV_00004	mREase_IV	0	0	0.992	49082	51946	+	395
7068_7_51__Contig_8	PDC-S07	PDLC04899	PDC-S07_WP_110056698.1	PDC-S07	3.3e-55	3.6e-55	0.962	48687	49082	+	2063
7068_7_52__Contig_1	AbiD	PDLC02344	AbiD	AbiD	5.3e-43	7e-43	0.874	173822	174889	+	2003
7068_7_52__Contig_17	Bunzi	PDLC03833	Bunzi__BnzA	BnzA	3.6e-159	1.8e-158	0.912	36875	38644	+	1535
7068_7_52__Contig_17	Bunzi	PDLC03834	Bunzi__BnzB	BnzB	1.3e-179	2.1e-179	0.978	38637	40277	+	557
7068_7_52__Contig_4	RM_type_III	PDLC03643	MTase_III_00012	MTase_III	1.9e-263	2.6e-263	0.714	71398	73347	+	434
7068_7_52__Contig_4	RM_type_III	PDLC03649	REase_III_00003	REase_III	0	0	0.994	73349	76318	+	1799
7068_7_52__Contig_50	cbass_type_I	PDLC00705	Effector_00043	Effector	2.4e-32	2.7e-32	0.833	4765	5088	+	1202
7068_7_52__Contig_50	cbass_type_I	PDLC00788	Cyclase_00028	Cyclase	1.4e-82	1.5e-82	0.986	3860	4519	+	602
7068_7_52__Contig_9	RM_type_IV	PDLC03658	mREase_IV_00004	mREase_IV	0	0	0.992	49083	51947	+	659
7068_7_52__Contig_9	PDC-S07	PDLC04899	PDC-S07_WP_110056698.1	PDC-S07	3.3e-55	3.6e-55	0.962	48688	49083	+	1790
7068_7_53__Contig_18	PT_PbeABCD	PDLC02707	PbeA_00005	PbeA	7.5e-171	9.5e-171	0.951	39842	41905	+	1067
7068_7_53__Contig_18	PT_PbeABCD	PDLC02741	PbeC_00033	PbeC	6.7e-86	7.9e-86	0.969	42050	44053	+	2063
7068_7_53__Contig_18	DMS_other	PDLC03294	MTase_II_00080	MTase_II	1.5e-86	1.5e-86	0.539	44579	46114	+	2003
7068_7_53__Contig_21	DMS_other	PDLC03286	MTase_II_00072	MTase_II	1.3e-67	1.6e-67	0.903	14667	15224	+	1535
7068_7_53__Contig_21	DMS_other	PDLC03726	oMTase_00015	oMTase	1.1e-63	1.3e-63	0.931	13772	14206	+	701
7068_7_53__Contig_43	RM_type_II	PDLC03279	MTase_II_00065	MTase_II	1.4e-240	1.6e-240	0.982	412	2211	-	440
7068_7_53__Contig_43	RM_type_II	PDLC03514	REase_II_00116	REase_II	1.3e-75	1.5e-75	0.96	2316	3518	+	1949
7068_7_53__Contig_44	cbass_type_I	PDLC00705	Effector_00043	Effector	4.2e-76	4.7e-76	0.985	4813	5415	+	2969
7068_7_53__Contig_44	cbass_type_I	PDLC00788	Cyclase_00028	Cyclase	1.4e-82	1.6e-82	0.986	3908	4567	+	602
7068_7_53__Contig_55	PDC-S39	PDLC05012	PDC-S39_WP_095017002.1	PDC-S39	2.8e-47	4.2e-47	0.955	4287	6077	+	659
7068_7_56__Contig_11	AbiD	PDLC02344	AbiD	AbiD	5.3e-43	7.1e-43	0.874	11768	12835	+	2864
7068_7_56__Contig_13	PT_PbeABCD	PDLC02707	PbeA_00005	PbeA	7.4e-171	9.3e-171	0.951	39899	41962	+	395
7068_7_56__Contig_13	PT_PbeABCD	PDLC02741	PbeC_00033	PbeC	6.6e-86	7.8e-86	0.969	42107	44110	+	2864
7068_7_56__Contig_13	DMS_other	PDLC03294	MTase_II_00080	MTase_II	1.4e-86	1.4e-86	0.539	44636	46171	+	395
7068_7_56__Contig_24	PDC-M04	PDLC04353	PDC-M04A_WP_207706624.1	PDC-M04A	9.4e-71	1e-70	0.97	35951	36652	+	1478
7068_7_56__Contig_24	PDC-M04	PDLC04359	PDC-M04B_WP_133228568.1	PDC-M04B	3.9e-54	4.3e-54	0.966	36645	37085	+	1640
7068_7_56__Contig_5	RM_type_III	PDLC03643	MTase_III_00012	MTase_III	2e-263	2.6e-263	0.714	71370	73319	+	569
7068_7_56__Contig_5	RM_type_III	PDLC03649	REase_III_00003	REase_III	0	0	0.994	73321	76290	+	950
7068_7_56__Contig_57	cbass_type_I	PDLC00705	Effector_00043	Effector	4.1e-76	4.6e-76	0.985	4765	5367	+	1799
7068_7_56__Contig_57	cbass_type_I	PDLC00788	Cyclase_00028	Cyclase	1.4e-82	1.6e-82	0.986	3860	4519	+	1202
7068_7_56__Contig_8	RM_type_IV	PDLC03658	mREase_IV_00004	mREase_IV	0	0	0.992	49082	51946	+	701
7068_7_56__Contig_8	PDC-S07	PDLC04899	PDC-S07_WP_110056698.1	PDC-S07	3.3e-55	3.6e-55	0.962	48687	49082	+	440
7068_7_57__Contig_2	RM_type_IV	PDLC03658	mREase_IV_00004	mREase_IV	0	0	0.992	132365	135229	-	1067
7068_7_57__Contig_2	PDC-S07	PDLC04899	PDC-S07_WP_110056698.1	PDC-S07	3.1e-55	3.3e-55	0.962	135229	135624	-	1484
7068_7_57__Contig_3	Bunzi	PDLC03833	Bunzi__BnzA	BnzA	1.9e-138	9.9e-138	0.984	82025	83503	-	2969
7068_7_57__Contig_3	Bunzi	PDLC03834	Bunzi__BnzB	BnzB	3.8e-181	6.2e-181	0.978	80392	82032	-	1478
7068_7_57__Contig_34	kiwa	PDLC00217	KwaA_00011	KwaA	2.5e-71	2.9e-71	0.963	12221	12790	-	1640
7068_7_57__Contig_34	kiwa	PDLC00236	KwaB_00015	KwaB	1.3e-135	1.5e-135	0.994	12802	13752	-	1868
7068_7_58__Contig_1	RM_type_II	PDLC03279	MTase_II_00065	MTase_II	1.3e-240	1.5e-240	0.982	257	2056	-	2714
7068_7_58__Contig_1	RM_type_II	PDLC03514	REase_II_00116	REase_II	1.3e-75	1.4e-75	0.96	2161	3363	+	1799
7068_7_58__Contig_18	PDC-M04	PDLC04353	PDC-M04A_WP_207706624.1	PDC-M04A	9.2e-71	1e-70	0.97	35906	36607	+	1202
7068_7_58__Contig_18	PDC-M04	PDLC04359	PDC-M04B_WP_133228568.1	PDC-M04B	3.8e-54	4.2e-54	0.966	36600	37040	+	1823
7068_7_58__Contig_2	AbiD	PDLC02344	AbiD	AbiD	5.2e-43	6.9e-43	0.874	136785	137852	+	878
7068_7_58__Contig_32	RM_type_III	PDLC03643	MTase_III_00012	MTase_III	8.6e-264	9.7e-264	0.937	11572	13056	+	878
7068_7_58__Contig_32	RM_type_III	PDLC03649	REase_III_00003	REase_III	0	0	0.994	13058	16027	+	1478
7068_7_58__Contig_4	Bunzi	PDLC03833	Bunzi__BnzA	BnzA	5.7e-139	2.9e-138	0.984	44172	45650	+	1640
7068_7_58__Contig_4	Bunzi	PDLC03834	Bunzi__BnzB	BnzB	4e-181	6.6e-181	0.978	45643	47283	+	1868
7068_7_58__Contig_4	HEC-06	PDLC04155	HEC-06_WP_012631435.1	HEC-06	3.6e-54	5e-54	0.894	27378	29246	-	1484
7068_7_58__Contig_57	ppl	PDLC02208	Ppl_00001	Ppl	6.1e-134	9.3e-134	0.986	3181	5895	-	2969
7068_7_59__Contig_1	RM_type_II	PDLC03279	MTase_II_00065	MTase_II	1.3e-240	1.5e-240	0.982	257	2056	-	2714
7068_7_59__Contig_1	RM_type_II	PDLC03514	REase_II_00116	REase_II	1.2e-75	1.4e-75	0.96	2161	3363	+	701
7068_7_59__Contig_11	AbiU	PDLC02357	AbiU	AbiU	1.4e-24	5.8e-23	0.84	54885	56708	-	440
7068_7_59__Contig_11	RM_type_II	PDLC03290	MTase_II_00076	MTase_II	2.6e-90	2.9e-90	0.976	56733	57611	-	701
7068_7_59__Contig_11	RM_type_II	PDLC03423	REase_II_00025	REase_II	4.1e-110	4.7e-110	0.973	57717	58595	+	440
7068_7_59__Contig_3	Bunzi	PDLC03833	Bunzi__BnzA	BnzA	5.6e-139	2.8e-138	0.984	44840	46318	+	2063
7068_7_59__Contig_3	Bunzi	PDLC03834	Bunzi__BnzB	BnzB	3.9e-181	6.4e-181	0.978	46311	47951	+	2003
7068_7_59__Contig_3	HEC-06	PDLC04155	HEC-06_WP_012631435.1	HEC-06	3.5e-54	4.9e-54	0.894	28046	29914	-	1535
7068_7_59__Contig_36	RM_type_III	PDLC03643	MTase_III_00012	MTase_III	8.3e-264	9.4e-264	0.937	11507	12991	+	1067
7068_7_59__Contig_36	RM_type_III	PDLC03649	REase_III_00003	REase_III	0	0	0.994	12993	15962	+	1949
7068_7_59__Contig_55	ppl	PDLC02208	Ppl_00001	Ppl	5.9e-134	9e-134	0.986	1038	3752	+	2969
7068_7_59__Contig_7	PDC-M04	PDLC04353	PDC-M04A_WP_207706624.1	PDC-M04A	8.9e-71	9.7e-71	0.97	35906	36607	+	602
7068_7_59__Contig_7	PDC-M04	PDLC04359	PDC-M04B_WP_133228568.1	PDC-M04B	3.7e-54	4e-54	0.966	36600	37040	+	659
7068_7_6__Contig_10	PDC-M04	PDLC04353	PDC-M04A_WP_207706624.1	PDC-M04A	9.4e-71	1e-70	0.97	2401	3102	+	2864
7068_7_6__Contig_10	PDC-M04	PDLC04359	PDC-M04B_WP_133228568.1	PDC-M04B	3.9e-54	4.3e-54	0.966	3095	3535	+	395
7068_7_6__Contig_15	PT_PbeABCD	PDLC02707	PbeA_00005	PbeA	7.5e-171	9.4e-171	0.951	39887	41950	+	3281
7068_7_6__Contig_15	PT_PbeABCD	PDLC02741	PbeC_00033	PbeC	6.6e-86	7.8e-86	0.969	42095	44098	+	1556
7068_7_6__Contig_15	DMS_other	PDLC03294	MTase_II_00080	MTase_II	1.4e-86	1.4e-86	0.539	44624	46159	+	2792
7068_7_6__Contig_24	AbiD	PDLC02344	AbiD	AbiD	5.3e-43	7.1e-43	0.874	255	1322	+	1226
7068_7_6__Contig_4	RM_type_III	PDLC03643	MTase_III_00012	MTase_III	2e-263	2.6e-263	0.714	71951	73900	+	1556
7068_7_6__Contig_4	RM_type_III	PDLC03649	REase_III_00003	REase_III	0	0	0.994	73902	76871	+	2798
7068_7_6__Contig_59	cbass_type_I	PDLC00705	Effector_00043	Effector	4.2e-76	4.6e-76	0.985	4763	5365	+	1259
7068_7_6__Contig_59	cbass_type_I	PDLC00788	Cyclase_00028	Cyclase	1.4e-82	1.6e-82	0.986	3858	4517	+	2261
7068_7_6__Contig_8	RM_type_IV	PDLC03658	mREase_IV_00004	mREase_IV	0	0	0.992	49082	51946	+	2864
7068_7_6__Contig_8	PDC-S07	PDLC04899	PDC-S07_WP_110056698.1	PDC-S07	3.3e-55	3.6e-55	0.962	48687	49082	+	395
7068_7_60__Contig_20	DMS_other	PDLC02861	DpdF_00007	DpdF	2.8e-51	4e-49	0.389	30334	33615	-	1067
7068_7_60__Contig_20	RM_type_I	PDLC03022	MTase_I_00005	MTase_I	3e-167	3e-167	0.913	24734	26290	-	1949
7068_7_60__Contig_20	RM_type_I	PDLC03048	REase_I_00009	REase_I	0	0	0.996	26963	29755	-	2969
7068_7_60__Contig_20	RM_type_I	PDLC03165	Specificity_I_00114	Specificity_I	1.6e-116	1.8e-116	0.995	23515	24741	-	602
7068_7_60__Contig_31	RM_type_I	PDLC03022	MTase_I_00005	MTase_I	8.6e-169	8.6e-169	0.913	13581	15137	+	659
7068_7_60__Contig_31	RM_type_I	PDLC03048	REase_I_00009	REase_I	0	0	0.997	10738	13536	+	701
7068_7_60__Contig_31	RM_type_I	PDLC03165	Specificity_I_00114	Specificity_I	3.9e-107	4.4e-107	0.995	15130	16389	+	440
7068_7_60__Contig_31	DMS_other	PDLC04135	mads_3	mad3	4.5e-67	8.1e-36	0.533	6897	9158	+	1478
7068_7_61__Contig_10	RM_type_IV	PDLC03658	mREase_IV_00004	mREase_IV	0	0	0.992	49082	51946	+	1640
7068_7_61__Contig_10	PDC-S07	PDLC04899	PDC-S07_WP_110056698.1	PDC-S07	3.3e-55	3.6e-55	0.962	48687	49082	+	1868
7068_7_61__Contig_18	AbiD	PDLC02344	AbiD	AbiD	5.2e-43	7e-43	0.874	11321	12388	+	1799
7068_7_61__Contig_5	RM_type_III	PDLC03643	MTase_III_00012	MTase_III	1.9e-263	2.5e-263	0.714	71398	73347	+	1202
7068_7_61__Contig_5	RM_type_III	PDLC03649	REase_III_00003	REase_III	0	0	0.994	73349	76318	+	1067
7068_7_61__Contig_59	cbass_type_I	PDLC00705	Effector_00043	Effector	4.1e-76	4.6e-76	0.985	4765	5367	+	170
7068_7_61__Contig_59	cbass_type_I	PDLC00788	Cyclase_00028	Cyclase	1.4e-82	1.5e-82	0.986	3860	4519	+	701
7068_7_61__Contig_7	PDC-M04	PDLC04353	PDC-M04A_WP_207706624.1	PDC-M04A	9.3e-71	1e-70	0.97	36030	36731	+	440
7068_7_61__Contig_7	PDC-M04	PDLC04359	PDC-M04B_WP_133228568.1	PDC-M04B	3.9e-54	4.2e-54	0.966	36724	37164	+	1823
7068_7_62__Contig_1	Bunzi	PDLC03833	Bunzi__BnzA	BnzA	5.6e-139	2.9e-138	0.984	153443	154921	+	878
7068_7_62__Contig_1	Bunzi	PDLC03834	Bunzi__BnzB	BnzB	4e-181	6.4e-181	0.978	154914	156554	+	878
7068_7_62__Contig_1	HEC-06	PDLC04155	HEC-06_WP_012631435.1	HEC-06	3.6e-54	4.9e-54	0.894	136649	138517	-	1271
7068_7_62__Contig_2	RM_type_II	PDLC03279	MTase_II_00065	MTase_II	1.3e-240	1.5e-240	0.982	257	2056	-	962
7068_7_62__Contig_2	RM_type_II	PDLC03514	REase_II_00116	REase_II	1.3e-75	1.4e-75	0.96	2161	3363	+	1478
7068_7_62__Contig_3	AbiD	PDLC02344	AbiD	AbiD	5.1e-43	6.8e-43	0.874	115651	116718	+	1640
7068_7_62__Contig_3	PDC-S38	PDLC05010	PDC-S38_WP_174243465.1	PDC-S38	3e-31	3.3e-31	0.947	112840	113010	+	1868
7068_7_62__Contig_6	PDC-M04	PDLC04353	PDC-M04A_WP_207706624.1	PDC-M04A	9e-71	9.9e-71	0.97	36011	36712	+	2543
7068_7_62__Contig_6	PDC-M04	PDLC04359	PDC-M04B_WP_133228568.1	PDC-M04B	3.8e-54	4.1e-54	0.966	36705	37145	+	1772
7068_7_62__Contig_7	AbiU	PDLC02357	AbiU	AbiU	1.5e-24	5.9e-23	0.84	71048	72871	-	1790
7068_7_62__Contig_7	RM_type_II	PDLC03290	MTase_II_00076	MTase_II	2.6e-90	3e-90	0.976	72896	73774	-	701
7068_7_62__Contig_7	RM_type_II	PDLC03423	REase_II_00025	REase_II	4.2e-110	4.7e-110	0.973	73880	74758	+	440
7068_7_63__Contig_1	RM_type_II	PDLC03272	MTase_II_00058	MTase_II	2.5e-43	9e-41	0.717	67601	68872	+	1478
7068_7_63__Contig_1	RM_type_II	PDLC03530	REase_II_00132	REase_II	2.9e-06	6.1e-06	0.654	66637	67599	+	1640
7068_7_63__Contig_20	Bunzi	PDLC03833	Bunzi__BnzA	BnzA	5.8e-139	2.9e-138	0.984	10330	11808	+	2864
7068_7_63__Contig_20	Bunzi	PDLC03834	Bunzi__BnzB	BnzB	1.4e-180	2.3e-180	0.978	11801	13441	+	395
7068_7_63__Contig_24	HEC-06	PDLC04155	HEC-06_WP_012631435.1	HEC-06	3.7e-54	5.1e-54	0.894	27306	29174	-	1463
7068_7_63__Contig_40	PDC-S06	PDLC04891	PDC-S06_WP_106028275.1	PDC-S06	2.2e-161	2.4e-161	0.993	1191	3734	+	3344
7068_7_63__Contig_42	DRT_class_I	PDLC02348	AbiK	AbiK	2.8e-214	3.3e-214	0.978	8393	10165	-	1172
7068_7_63__Contig_55	PDC-S39	PDLC05012	PDC-S39_WP_095017002.1	PDC-S39	2.7e-47	4.1e-47	0.955	226	2016	+	1478
7068_7_63__Contig_8	PDC-M04	PDLC04353	PDC-M04A_WP_207706624.1	PDC-M04A	9.3e-71	1e-70	0.97	35982	36683	+	1640
7068_7_63__Contig_8	PDC-M04	PDLC04359	PDC-M04B_WP_133228568.1	PDC-M04B	3.9e-54	4.2e-54	0.966	36676	37116	+	701
7068_7_64__Contig_3	Bunzi	PDLC03833	Bunzi__BnzA	BnzA	2e-138	1e-137	0.984	78461	79939	-	440
7068_7_64__Contig_3	Bunzi	PDLC03834	Bunzi__BnzB	BnzB	4e-181	6.5e-181	0.978	76828	78468	-	2864
7068_7_64__Contig_4	RM_type_IV	PDLC03658	mREase_IV_00004	mREase_IV	0	0	0.992	132454	135318	-	395
7068_7_64__Contig_4	PDC-S07	PDLC04899	PDC-S07_WP_110056698.1	PDC-S07	3.2e-55	3.5e-55	0.962	135318	135713	-	1463
7068_7_64__Contig_8	RM_type_I	PDLC03021	MTase_I_00004	MTase_I	2.6e-185	3.1e-185	0.988	68172	69635	+	3344
7068_7_64__Contig_8	RM_type_I	PDLC03047	REase_I_00008	REase_I	1.8e-151	2.7e-151	0.959	70829	74173	+	1172
7068_7_64__Contig_8	RM_type_I	PDLC03107	Specificity_I_00056	Specificity_I	6e-76	6.7e-76	0.982	69628	70800	+	1799
7068_7_65__Contig_1	Bunzi	PDLC03833	Bunzi__BnzA	BnzA	5.6e-139	2.9e-138	0.984	92140	93618	+	1202
7068_7_65__Contig_1	Bunzi	PDLC03834	Bunzi__BnzB	BnzB	1.4e-180	2.2e-180	0.978	93611	95251	+	1067
7068_7_65__Contig_12	PDC-M04	PDLC04353	PDC-M04A_WP_207706624.1	PDC-M04A	9e-71	9.8e-71	0.97	35985	36686	+	170
7068_7_65__Contig_12	PDC-M04	PDLC04359	PDC-M04B_WP_133228568.1	PDC-M04B	3.8e-54	4.1e-54	0.966	36679	37119	+	1478
7068_7_65__Contig_3	RM_type_IV	PDLC03658	mREase_IV_00004	mREase_IV	0	0	0.992	57862	60726	+	1640
7068_7_65__Contig_3	PDC-S07	PDLC04899	PDC-S07_WP_110056698.1	PDC-S07	3.2e-55	3.4e-55	0.962	57467	57862	+	1868
7068_7_65__Contig_6	RM_type_I	PDLC03021	MTase_I_00004	MTase_I	2.6e-185	3.1e-185	0.988	38385	39848	-	1556
7068_7_65__Contig_6	RM_type_I	PDLC03047	REase_I_00008	REase_I	1.8e-151	2.7e-151	0.959	33847	37191	-	2792
7068_7_65__Contig_6	RM_type_I	PDLC03107	Specificity_I_00056	Specificity_I	5.9e-76	6.6e-76	0.982	37220	38392	-	1247
7068_7_66__Contig_1	RM_type_II	PDLC03279	MTase_II_00065	MTase_II	1.4e-240	1.6e-240	0.982	257	2056	-	704
7068_7_66__Contig_1	RM_type_II	PDLC03514	REase_II_00116	REase_II	1.3e-75	1.5e-75	0.96	2161	3363	+	842
7068_7_66__Contig_2	AbiD	PDLC02344	AbiD	AbiD	5.2e-43	7e-43	0.874	136760	137827	+	2714
7068_7_66__Contig_2	PDC-S38	PDLC05010	PDC-S38_WP_174243465.1	PDC-S38	3.1e-31	3.4e-31	0.947	133949	134119	+	701
7068_7_66__Contig_4	Bunzi	PDLC03833	Bunzi__BnzA	BnzA	5.8e-139	3e-138	0.984	44172	45650	+	440
7068_7_66__Contig_4	Bunzi	PDLC03834	Bunzi__BnzB	BnzB	4.1e-181	6.7e-181	0.978	45643	47283	+	2864
7068_7_66__Contig_4	HEC-06	PDLC04155	HEC-06_WP_012631435.1	HEC-06	3.7e-54	5.1e-54	0.894	27378	29246	-	395
7068_7_66__Contig_5	RM_type_I	PDLC03022	MTase_I_00005	MTase_I	3.2e-168	3.2e-168	0.913	74541	76097	+	2063
7068_7_66__Contig_5	RM_type_I	PDLC03048	REase_I_00009	REase_I	0	0	0.996	71077	73869	+	2003
7068_7_66__Contig_5	RM_type_I	PDLC03165	Specificity_I_00114	Specificity_I	2.9e-121	3.2e-121	0.995	76090	77337	+	1535
7068_7_66__Contig_5	PDC-S15	PDLC04938	PDC-S15_WP_206299025.1	PDC-S15	7e-70	8.3e-70	0.911	89933	90637	+	1067
7068_7_66__Contig_5	PDC-S66	PDLC05062	PDC-S66_WP_090810895.1	PDC-S66	7.5e-60	8.9e-60	0.964	90661	91503	+	1949
7068_7_66__Contig_56	ppl	PDLC02208	Ppl_00001	Ppl	6.2e-134	9.4e-134	0.986	3181	5895	-	2969
7068_7_66__Contig_7	PDC-M04	PDLC04353	PDC-M04A_WP_207706624.1	PDC-M04A	9.3e-71	1e-70	0.97	36012	36713	+	602
7068_7_66__Contig_7	PDC-M04	PDLC04359	PDC-M04B_WP_133228568.1	PDC-M04B	3.9e-54	4.2e-54	0.966	36706	37146	+	659
7068_7_67__Contig_11	RM_type_IV	PDLC03658	mREase_IV_00004	mREase_IV	0	0	0.992	49081	51945	+	701
7068_7_67__Contig_11	PDC-S07	PDLC04899	PDC-S07_WP_110056698.1	PDC-S07	3.3e-55	3.6e-55	0.962	48686	49081	+	440
7068_7_67__Contig_16	PT_PbeABCD	PDLC02707	PbeA_00005	PbeA	7.4e-171	9.3e-171	0.951	39887	41950	+	2864
7068_7_67__Contig_16	PT_PbeABCD	PDLC02741	PbeC_00033	PbeC	6.5e-86	7.7e-86	0.969	42095	44098	+	395
7068_7_67__Contig_16	DMS_other	PDLC03294	MTase_II_00080	MTase_II	1.4e-86	1.4e-86	0.539	44624	46159	+	1067
7068_7_67__Contig_19	AbiD	PDLC02344	AbiD	AbiD	5.3e-43	7e-43	0.874	11414	12481	+	2063
7068_7_67__Contig_5	RM_type_III	PDLC03643	MTase_III_00012	MTase_III	1.9e-263	2.5e-263	0.714	71370	73319	+	2003
7068_7_67__Contig_5	RM_type_III	PDLC03649	REase_III_00003	REase_III	0	0	0.994	73321	76290	+	1535
7068_7_67__Contig_55	cbass_type_I	PDLC00705	Effector_00043	Effector	4.1e-76	4.6e-76	0.985	4765	5367	+	1949
7068_7_67__Contig_55	cbass_type_I	PDLC00788	Cyclase_00028	Cyclase	1.4e-82	1.5e-82	0.986	3860	4519	+	2969
7068_7_67__Contig_6	PDC-M04	PDLC04353	PDC-M04A_WP_207706624.1	PDC-M04A	9.3e-71	1e-70	0.97	36030	36731	+	701
7068_7_67__Contig_6	PDC-M04	PDLC04359	PDC-M04B_WP_133228568.1	PDC-M04B	3.9e-54	4.2e-54	0.966	36724	37164	+	440
7068_7_7__Contig_10	RM_type_IV	PDLC03658	mREase_IV_00004	mREase_IV	0	0	0.992	49082	51946	+	602
7068_7_7__Contig_10	PDC-S07	PDLC04899	PDC-S07_WP_110056698.1	PDC-S07	3.3e-55	3.6e-55	0.962	48687	49082	+	659
7068_7_7__Contig_12	AbiD	PDLC02344	AbiD	AbiD	5.3e-43	7.1e-43	0.874	12342	13409	+	1799
7068_7_7__Contig_17	PT_PbeABCD	PDLC02707	PbeA_00005	PbeA	7.5e-171	9.4e-171	0.951	39887	41950	+	1202
7068_7_7__Contig_17	PT_PbeABCD	PDLC02741	PbeC_00033	PbeC	6.6e-86	7.8e-86	0.969	42095	44098	+	701
7068_7_7__Contig_17	DMS_other	PDLC03294	MTase_II_00080	MTase_II	1.4e-86	1.4e-86	0.539	44624	46159	+	440
7068_7_7__Contig_4	RM_type_III	PDLC03643	MTase_III_00012	MTase_III	2e-263	2.6e-263	0.714	71564	73513	+	2063
7068_7_7__Contig_4	RM_type_III	PDLC03649	REase_III_00003	REase_III	0	0	0.994	73515	76484	+	2003
7068_7_7__Contig_57	PDC-M04	PDLC04353	PDC-M04A_WP_207706624.1	PDC-M04A	9.5e-71	1e-70	0.97	7695	8396	-	1535
7068_7_7__Contig_57	PDC-M04	PDLC04359	PDC-M04B_WP_133228568.1	PDC-M04B	4e-54	4.3e-54	0.966	7262	7702	-	1280
7068_7_7__Contig_60	cbass_type_I	PDLC00705	Effector_00043	Effector	4.2e-76	4.6e-76	0.985	4765	5367	+	434
7068_7_7__Contig_60	cbass_type_I	PDLC00788	Cyclase_00028	Cyclase	1.4e-82	1.6e-82	0.986	3860	4519	+	602
7068_7_8__Contig_1	RM_type_II	PDLC03279	MTase_II_00065	MTase_II	1.4e-240	1.6e-240	0.982	257	2056	-	659
7068_7_8__Contig_1	RM_type_II	PDLC03514	REase_II_00116	REase_II	1.4e-75	1.5e-75	0.96	2161	3363	+	1790
7068_7_8__Contig_11	PDC-M04	PDLC04353	PDC-M04A_WP_207706624.1	PDC-M04A	9.7e-71	1.1e-70	0.97	35999	36700	+	1478
7068_7_8__Contig_11	PDC-M04	PDLC04359	PDC-M04B_WP_133228568.1	PDC-M04B	4.1e-54	4.4e-54	0.966	36693	37133	+	1640
7068_7_8__Contig_20	PT_PbeABCD	PDLC02707	PbeA_00005	PbeA	7.7e-171	9.7e-171	0.951	39900	41963	+	1067
7068_7_8__Contig_20	PT_PbeABCD	PDLC02741	PbeC_00033	PbeC	6.8e-86	8e-86	0.969	42108	44111	+	701
7068_7_8__Contig_20	DMS_other	PDLC03294	MTase_II_00080	MTase_II	1.5e-86	1.5e-86	0.539	44637	46172	+	440
7068_7_8__Contig_21	DMS_other	PDLC03272	MTase_II_00058	MTase_II	1.2e-96	6.6e-79	0.576	30985	32265	-	177
7068_7_8__Contig_21	DMS_other	PDLC03726	oMTase_00015	oMTase	1.3e-62	1.4e-62	0.931	32726	33160	-	1949
7068_7_8__Contig_44	cbass_type_I	PDLC00705	Effector_00043	Effector	4.3e-76	4.7e-76	0.985	9445	10047	-	2969
7068_7_8__Contig_44	cbass_type_I	PDLC00788	Cyclase_00028	Cyclase	1.4e-82	1.6e-82	0.986	10293	10952	-	175
7068_7_8__Contig_52	PDC-S39	PDLC05012	PDC-S39_WP_095017002.1	PDC-S39	2.8e-47	4.3e-47	0.955	4287	6077	+	965
7068_7_9__Contig_102	Bunzi	PDLC03833	Bunzi__BnzA	BnzA	7.1e-139	3.6e-138	0.984	2907	4385	+	425
7068_7_9__Contig_102	Bunzi	PDLC03834	Bunzi__BnzB	BnzB	4.9e-181	8.1e-181	0.978	4378	6018	+	908
7068_7_9__Contig_14	AbiD	PDLC02344	AbiD	AbiD	6.4e-43	8.5e-43	0.874	11299	12366	+	1268
7068_7_9__Contig_18	PDC-M04	PDLC04353	PDC-M04A_WP_207706624.1	PDC-M04A	1.1e-70	1.2e-70	0.97	35985	36686	+	644
7068_7_9__Contig_18	PDC-M04	PDLC04359	PDC-M04B_WP_133228568.1	PDC-M04B	4.7e-54	5.1e-54	0.966	36679	37119	+	1040
7068_7_9__Contig_211	CRISPR_array	NA	NA	CRISPR_array	NA	5.67	NA	1285	1462	+	2273
7068_7_9__Contig_41	RM_type_III	PDLC03643	MTase_III_00012	MTase_III	2.4e-263	3.1e-263	0.714	8309	10258	+	905
7068_7_9__Contig_41	RM_type_III	PDLC03649	REase_III_00003	REase_III	0	0	0.994	10260	13229	+	305
7068_7_9__Contig_44	CRISPR_array	NA	NA	CRISPR_array	NA	2.67	NA	7446	7621	-	734
7068_7_9__Contig_44	CRISPR_array	NA	NA	CRISPR_array	NA	6.21	NA	16346	17311	-	2063
7068_7_9__Contig_44	cas_type_III-A	PDLC01010	cas_TM1810_Csm2	Csm2	1.9e-24	2.7e-24	0.676	12346	12771	-	2003
7068_7_9__Contig_44	cas_type_III-A	PDLC01018	cas5_csm4	Csm4	2.5e-48	3e-48	0.967	10781	11689	-	1535
7068_7_9__Contig_44	cas_type_III-A	PDLC01022	cas_csm6	Csm6	1.5e-131	1.8e-131	0.846	8488	9756	-	602
7068_7_9__Contig_44	cas_type_III-A	PDLC01297	cd09684	Csm3	1.5e-78	1.7e-78	0.94	11700	12344	-	659
7068_7_9__Contig_44	cas_type_III-A	PDLC01440	Csm5	Csm5	5.8e-31	4.6e-19	0.415	9756	10796	-	2864
7068_7_9__Contig_44	cas_type_III-A	PDLC01739	Cas10_IIIa_WP_087192840.1	Cas10a	0	0	0.995	12774	15047	-	395
7068_7_9__Contig_44	cas_type_III-A	PDLC01741	Cas1_IIIa_WP_000655858.1	Cas1_IIIa	1.7e-173	1.9e-173	0.993	15366	16271	-	1514
7068_7_9__Contig_44	cas_type_III-A	PDLC01748	Cas2_IIIa_Cas2_IIIa	Cas2_IIIa	1.5e-28	1.7e-28	0.98	15061	15366	-	3119
7068_7_9__Contig_44	cas_type_III-A	PDLC01781	Cas6_IIIa_WP_087192841.1	Cas6_IIIa	2.2e-117	2.5e-117	0.984	7757	8491	-	1277
7068_7_9__Contig_68	PT_PbeABCD	PDLC02707	PbeA_00005	PbeA	8.9e-171	1.1e-170	0.951	1409	3472	+	1799
7068_7_9__Contig_68	PT_PbeABCD	PDLC02741	PbeC_00033	PbeC	7.9e-86	9.3e-86	0.969	3617	5620	+	1202
7068_7_9__Contig_68	DMS_other	PDLC03294	MTase_II_00080	MTase_II	1.7e-86	1.7e-86	0.539	6146	7681	+	1478
7068_7_9__Contig_75	cbass_type_I	PDLC00705	Effector_00043	Effector	5e-76	5.5e-76	0.985	8001	8603	+	1640
7068_7_9__Contig_75	cbass_type_I	PDLC00788	Cyclase_00028	Cyclase	1.7e-82	1.9e-82	0.986	7096	7755	+	1868
7068_7_9__Contig_99	RM_type_IV	PDLC03658	mREase_IV_00004	mREase_IV	0	0	0.992	1106	3970	+	701
7068_7_9__Contig_99	PDC-S07	PDLC04899	PDC-S07_WP_110056698.1	PDC-S07	4e-55	4.3e-55	0.962	711	1106	+	440
SH_10._Contig_21	RM_type_I	PDLC03022	MTase_I_00005	MTase_I	9.6e-169	9.6e-169	0.913	3659	5215	-	1556
SH_10._Contig_21	RM_type_I	PDLC03048	REase_I_00009	REase_I	0	0	0.997	5260	8058	-	2798
SH_10._Contig_21	RM_type_I	PDLC03165	Specificity_I_00114	Specificity_I	4.3e-107	4.8e-107	0.995	2407	3666	-	1259
SH_10._Contig_21	DMS_other	PDLC04135	mads_3	mad3	5e-67	9e-36	0.533	9638	11899	-	2261
SH_12._Contig_1	RM_type_I	PDLC03019	MTase_I_00002	MTase_I	6.8e-279	7.6e-279	0.988	284369	285883	+	1514
SH_12._Contig_1	RM_type_I	PDLC03022	MTase_I_00005	MTase_I	3.8e-169	3.8e-169	0.913	132720	134276	+	1556
SH_12._Contig_1	RM_type_I	PDLC03040	REase_I_00001	REase_I	0	0	0.995	287125	290244	+	3119
SH_12._Contig_1	RM_type_I	PDLC03048	REase_I_00009	REase_I	0	0	0.996	129812	132598	+	2786
SH_12._Contig_1	RM_type_I	PDLC03164	Specificity_I_00113	Specificity_I	2.2e-85	2.2e-85	0.827	285873	287141	+	1268
SH_12._Contig_1	RM_type_I	PDLC03165	Specificity_I_00114	Specificity_I	2.1e-100	2.7e-100	0.995	134269	135438	+	1169
SH_12._Contig_1	PDC-S61	PDLC05052	PDC-S61_WP_206767125.1	PDC-S61	5.8e-114	6.5e-114	0.988	279725	280474	-	749
SH_12._Contig_20	PDC-M04	PDLC04353	PDC-M04A_WP_207706624.1	PDC-M04A	9.8e-71	1.1e-70	0.97	918	1619	-	701
SH_12._Contig_20	PDC-M04	PDLC04359	PDC-M04B_WP_133228568.1	PDC-M04B	4.1e-54	4.5e-54	0.966	485	925	-	440
SH_12._Contig_22	RM_type_II	PDLC03330	MTase_II_00116	MTase_II	2.3e-125	2.7e-125	0.942	21488	22522	-	1034
SH_12._Contig_22	RM_type_II	PDLC03470	REase_II_00072	REase_II	2.6e-34	3.5e-34	0.883	20731	21525	-	794
SH_12._Contig_22	DMS_other	PDLC04142	capH	capH	1.9e-10	2e-10	0.924	23071	23385	-	314
SH_12._Contig_3	RM_type_II	PDLC03329	MTase_II_00115	MTase_II	2.2e-201	2.5e-201	0.969	106709	107947	-	1238
SH_12._Contig_3	RM_type_II	PDLC03553	REase_II_00155	REase_II	3.1e-197	3.7e-197	0.98	108053	109525	-	1472
SH_13._Contig_14	RM_type_I	PDLC03020	MTase_I_00003	MTase_I	5.3e-77	8.6e-77	0.972	19765	20928	+	1163
SH_13._Contig_14	RM_type_I	PDLC03048	REase_I_00009	REase_I	0	0	0.997	16927	19722	+	2795
SH_13._Contig_14	DMS_other	PDLC04135	mads_3	mad3	4.5e-67	8.4e-36	0.533	13076	15337	+	2261
SH_13._Contig_24	PDC-M04	PDLC04353	PDC-M04A_WP_207706624.1	PDC-M04A	8e-56	8.7e-56	0.967	2	541	+	539
SH_13._Contig_24	PDC-M04	PDLC04359	PDC-M04B_WP_133228568.1	PDC-M04B	1.4e-45	1.6e-45	0.974	534	884	+	350
SH_14._Contig_1	PDC-S38	PDLC05010	PDC-S38_WP_174243465.1	PDC-S38	3.4e-31	3.7e-31	0.947	72405	72575	-	170
SH_14._Contig_2	RM_type_IV	PDLC03658	mREase_IV_00004	mREase_IV	0	0	0.992	184673	187537	-	2864
SH_14._Contig_2	PDC-S07	PDLC04899	PDC-S07_WP_110056698.1	PDC-S07	3.3e-55	3.6e-55	0.962	187537	187932	-	395
SH_14._Contig_20	PDC-M04	PDLC04353	PDC-M04A_WP_207706624.1	PDC-M04A	9.4e-71	1e-70	0.97	5995	6696	-	701
SH_14._Contig_20	PDC-M04	PDLC04359	PDC-M04B_WP_133228568.1	PDC-M04B	3.9e-54	4.2e-54	0.966	5562	6002	-	440
SH_14._Contig_22	AbiD	PDLC02344	AbiD	AbiD	7.4e-50	8.6e-50	0.966	7005	7961	-	956
SH_14._Contig_40	RM_type_II	PDLC03373	MTase_II_00159	MTase_II	6.1e-133	8.5e-133	0.774	11786	13072	-	1286
SH_14._Contig_40	RM_type_II	PDLC03383	MTase_II_00169	MTase_II	1.4e-116	1.6e-116	0.987	10870	11784	-	914
SH_14._Contig_40	RM_type_II	PDLC03507	REase_II_00109	REase_II	8.2e-205	9.2e-205	0.994	9315	10841	-	1526
SH_14._Contig_9	Bunzi	PDLC03833	Bunzi__BnzA	BnzA	5.8e-139	3e-138	0.984	31464	32942	-	1478
SH_14._Contig_9	Bunzi	PDLC03834	Bunzi__BnzB	BnzB	4.1e-181	6.7e-181	0.978	29831	31471	-	1640
SH_15._Contig_2	PD-T4-6	PDLC04040	PD-T4-6_WP_011718859.1	PD-T4-6	3.9e-111	4.9e-98	0.706	53743	55770	+	2027
SH_15._Contig_4	PT_PbeABCD	PDLC02707	PbeA_00005	PbeA	7.5e-171	9.4e-171	0.951	85619	87682	-	2063
SH_15._Contig_4	PT_PbeABCD	PDLC02741	PbeC_00033	PbeC	6.6e-86	7.8e-86	0.969	83471	85474	-	2003
SH_15._Contig_4	DMS_other	PDLC03294	MTase_II_00080	MTase_II	1.4e-86	1.4e-86	0.539	81410	82945	-	1535
SH_15._Contig_5	PDC-M04	PDLC04353	PDC-M04A_WP_207706624.1	PDC-M04A	9.5e-71	1e-70	0.97	60723	61424	-	701
SH_15._Contig_5	PDC-M04	PDLC04359	PDC-M04B_WP_133228568.1	PDC-M04B	4e-54	4.3e-54	0.966	60290	60730	-	440
SH_15._Contig_7	RM_type_IV	PDLC03658	mREase_IV_00004	mREase_IV	0	0	0.992	48770	51634	-	2864
SH_15._Contig_7	PDC-S07	PDLC04899	PDC-S07_WP_110056698.1	PDC-S07	3.3e-55	3.6e-55	0.962	51634	52029	-	395
SH_16._Contig_1	Bunzi	PDLC03833	Bunzi__BnzA	BnzA	6.2e-139	3.1e-138	0.984	83629	85107	-	1478
SH_16._Contig_1	Bunzi	PDLC03834	Bunzi__BnzB	BnzB	4.3e-181	7e-181	0.978	81996	83636	-	1640
SH_16._Contig_107	PDC-S61	PDLC05052	PDC-S61_WP_206767125.1	PDC-S61	4.4e-81	4.9e-81	0.994	3	539	+	536
SH_16._Contig_2	RM_type_II	PDLC03329	MTase_II_00115	MTase_II	2.2e-201	2.5e-201	0.969	184346	185584	-	1238
SH_16._Contig_2	RM_type_II	PDLC03553	REase_II_00155	REase_II	3.1e-197	3.7e-197	0.98	185690	187162	-	1472
SH_16._Contig_20	PDC-M04	PDLC04353	PDC-M04A_WP_207706624.1	PDC-M04A	9.8e-71	1.1e-70	0.97	918	1619	-	701
SH_16._Contig_20	PDC-M04	PDLC04359	PDC-M04B_WP_133228568.1	PDC-M04B	4.1e-54	4.5e-54	0.966	485	925	-	440
SH_16._Contig_27	PDC-S06	PDLC04890	PDC-S06_WP_095244428.1	PDC-S06	4e-33	2.3e-32	0.989	3239	4939	-	1700
SH_16._Contig_54	DRT_class_I	PDLC02348	AbiK	AbiK	3e-214	3.5e-214	0.978	3476	5248	+	1772
SH_17._Contig_1	HEC-06	PDLC04155	HEC-06_WP_012631435.1	HEC-06	4e-54	5.6e-54	0.894	267827	269695	-	1868
SH_17._Contig_17	PD-Lambda-1	PDLC03976	PD-Lambda-1_WP_005960421.1	PD-Lambda-1	1.7e-119	1.7e-119	0.738	15911	17728	+	1817
SH_17._Contig_45	PDC-M04	PDLC04353	PDC-M04A_WP_207706624.1	PDC-M04A	2.5e-45	2.8e-45	0.975	1	471	+	470
SH_17._Contig_45	PDC-M04	PDLC04359	PDC-M04B_WP_133228568.1	PDC-M04B	6.2e-51	6.7e-51	0.966	464	904	+	440
SH_18._Contig_2	Bunzi	PDLC03833	Bunzi__BnzA	BnzA	5.7e-139	2.9e-138	0.984	184205	185683	-	1478
SH_18._Contig_2	Bunzi	PDLC03834	Bunzi__BnzB	BnzB	4e-181	6.6e-181	0.978	182572	184212	-	1640
SH_18._Contig_3	RM_type_II	PDLC03272	MTase_II_00058	MTase_II	2.5e-43	8.9e-41	0.717	112688	113959	-	1271
SH_18._Contig_3	RM_type_II	PDLC03530	REase_II_00132	REase_II	2.9e-06	6.1e-06	0.654	113961	114923	-	962
SH_18._Contig_4	PD-Lambda-1	PDLC03976	PD-Lambda-1_WP_005960421.1	PD-Lambda-1	4.4e-102	5.4e-102	0.863	126525	127841	-	1316
SH_2._Contig_1	Bunzi	PDLC03833	Bunzi__BnzA	BnzA	5.9e-139	3e-138	0.984	206454	207932	-	1478
SH_2._Contig_1	Bunzi	PDLC03834	Bunzi__BnzB	BnzB	4.1e-181	6.7e-181	0.978	204821	206461	-	1640
SH_2._Contig_20	PDC-M04	PDLC04353	PDC-M04A_WP_207706624.1	PDC-M04A	9.4e-71	1e-70	0.97	916	1617	-	701
SH_2._Contig_20	PDC-M04	PDLC04359	PDC-M04B_WP_133228568.1	PDC-M04B	3.9e-54	4.3e-54	0.966	483	923	-	440
SH_2._Contig_3	RM_type_II	PDLC03329	MTase_II_00115	MTase_II	2.1e-201	2.4e-201	0.969	184342	185580	-	1238
SH_2._Contig_3	RM_type_II	PDLC03553	REase_II_00155	REase_II	2.9e-197	3.5e-197	0.98	185686	187158	-	1472
SH_2._Contig_38	RM_type_II	PDLC03378	MTase_II_00164	MTase_II	8.6e-109	9.6e-109	0.991	2475	3461	-	986
SH_2._Contig_38	RM_type_II	PDLC03385	MTase_II_00171	MTase_II	1.2e-84	1.5e-84	0.929	1421	2482	-	1061
SH_2._Contig_38	RM_type_II	PDLC03529	REase_II_00131	REase_II	6e-65	1.1e-64	0.97	349	1461	-	1112
SH_2._Contig_49	DRT_class_I	PDLC02348	AbiK	AbiK	2.8e-214	3.3e-214	0.978	3476	5248	+	1772
SH_2._Contig_8	PDC-S06	PDLC04890	PDC-S06_WP_095244428.1	PDC-S06	3.8e-33	2.2e-32	0.989	3536	5236	-	1700
SH_20._Contig_11	Bunzi	PDLC03833	Bunzi__BnzA	BnzA	5.9e-139	3e-138	0.984	31588	33066	-	1478
SH_20._Contig_11	Bunzi	PDLC03834	Bunzi__BnzB	BnzB	4.1e-181	6.7e-181	0.978	29955	31595	-	1640
SH_20._Contig_12	AbiD	PDLC02344	AbiD	AbiD	7.5e-50	8.6e-50	0.966	35527	36483	-	956
SH_20._Contig_2	RM_type_IV	PDLC03658	mREase_IV_00004	mREase_IV	0	0	0.992	184673	187537	-	2864
SH_20._Contig_2	PDC-S07	PDLC04899	PDC-S07_WP_110056698.1	PDC-S07	3.3e-55	3.6e-55	0.962	187537	187932	-	395
SH_20._Contig_21	PDC-M04	PDLC04353	PDC-M04A_WP_207706624.1	PDC-M04A	9.4e-71	1e-70	0.97	5994	6695	-	701
SH_20._Contig_21	PDC-M04	PDLC04359	PDC-M04B_WP_133228568.1	PDC-M04B	3.9e-54	4.3e-54	0.966	5561	6001	-	440
SH_20._Contig_29	AbiQ	PDLC02352	AbiQ	AbiQ	2.2e-57	2.5e-57	0.859	20259	20810	-	551
SH_20._Contig_29	DRT_other	PDLC02926	retron_type_VI_hth_cluster2_1	HTH_VI	7.9e-30	8.9e-30	0.89	7842	8141	+	299
SH_20._Contig_29	DRT_other	PDLC02952	retron_VI	RT_VI	4.5e-79	5.2e-79	0.898	8122	9033	+	911
SH_20._Contig_4	CRISPR_array	NA	NA	CRISPR_array	NA	5.82	NA	6721	6966	-	245
SH_20._Contig_4	CRISPR_array	NA	NA	CRISPR_array	NA	6.21	NA	15698	16373	-	675
SH_20._Contig_4	cas_type_III-A	PDLC01010	cas_TM1810_Csm2	Csm2	1.6e-24	2.2e-24	0.676	11697	12122	-	425
SH_20._Contig_4	cas_type_III-A	PDLC01018	cas5_csm4	Csm4	2.1e-48	2.5e-48	0.967	10132	11040	-	908
SH_20._Contig_4	cas_type_III-A	PDLC01022	cas_csm6	Csm6	1.3e-131	1.5e-131	0.846	7839	9107	-	1268
SH_20._Contig_4	cas_type_III-A	PDLC01297	cd09684	Csm3	1.2e-78	1.4e-78	0.94	11051	11695	-	644
SH_20._Contig_4	cas_type_III-A	PDLC01440	Csm5	Csm5	4.8e-31	3.8e-19	0.415	9107	10147	-	1040
SH_20._Contig_4	cas_type_III-A	PDLC01739	Cas10_IIIa_WP_087192840.1	Cas10a	0	0	0.995	12125	14398	-	2273
SH_20._Contig_4	cas_type_III-A	PDLC01741	Cas1_IIIa_WP_000655858.1	Cas1_IIIa	2.4e-173	2.6e-173	0.993	14717	15622	-	905
SH_20._Contig_4	cas_type_III-A	PDLC01748	Cas2_IIIa_Cas2_IIIa	Cas2_IIIa	1.3e-28	1.4e-28	0.98	14412	14717	-	305
SH_20._Contig_4	cas_type_III-A	PDLC01781	Cas6_IIIa_WP_087192841.1	Cas6_IIIa	1.8e-117	2.1e-117	0.984	7108	7842	-	734
SH_21._Contig_10	RM_type_II	PDLC03330	MTase_II_00116	MTase_II	2.1e-125	2.4e-125	0.939	63416	64453	-	1037
SH_21._Contig_10	RM_type_II	PDLC03470	REase_II_00072	REase_II	1.9e-35	2.5e-35	0.883	62659	63453	-	794
SH_21._Contig_28	PDC-S61	PDLC05052	PDC-S61_WP_206767125.1	PDC-S61	2e-113	2.2e-113	0.988	20799	21548	-	749
SH_21._Contig_3	Bunzi	PDLC03833	Bunzi__BnzA	BnzA	3.4e-159	1.7e-158	0.934	84085	85812	-	1727
SH_21._Contig_3	Bunzi	PDLC03834	Bunzi__BnzB	BnzB	4.3e-181	7.1e-181	0.978	82452	84092	-	1640
SH_21._Contig_3	Uzume	PDLC03973	Uzume__UzuA	UzuA	8.2e-53	8.9e-53	0.87	184051	184905	-	854
SH_21._Contig_46	cbass_type_I	PDLC00705	Effector_00043	Effector	4.4e-76	4.8e-76	0.985	5158	5760	+	602
SH_21._Contig_46	cbass_type_I	PDLC00788	Cyclase_00028	Cyclase	7.6e-115	8.5e-115	0.993	4252	5154	+	902
SH_21._Contig_5	RM_type_II	PDLC03279	MTase_II_00065	MTase_II	1.5e-240	1.7e-240	0.982	97078	98877	+	1799
SH_21._Contig_5	RM_type_II	PDLC03514	REase_II_00116	REase_II	1.4e-75	1.6e-75	0.96	95771	96973	-	1202
SH_21._Contig_8	RM_type_I	PDLC03019	MTase_I_00002	MTase_I	6.9e-279	7.6e-279	0.988	695	2209	+	1514
SH_21._Contig_8	RM_type_I	PDLC03040	REase_I_00001	REase_I	0	0	0.995	3451	6570	+	3119
SH_21._Contig_8	RM_type_I	PDLC03164	Specificity_I_00113	Specificity_I	2.2e-85	2.2e-85	0.827	2199	3467	+	1268
SH_23._Contig_1	Bunzi	PDLC03833	Bunzi__BnzA	BnzA	5.9e-139	3e-138	0.984	217016	218494	-	1478
SH_23._Contig_1	Bunzi	PDLC03834	Bunzi__BnzB	BnzB	4.1e-181	6.7e-181	0.978	215383	217023	-	1640
SH_23._Contig_23	PDC-S06	PDLC04890	PDC-S06_WP_095244428.1	PDC-S06	3.8e-33	2.2e-32	0.989	2999	4699	-	1700
SH_23._Contig_3	RM_type_II	PDLC03329	MTase_II_00115	MTase_II	2.1e-201	2.4e-201	0.969	184346	185584	-	1238
SH_23._Contig_3	RM_type_II	PDLC03553	REase_II_00155	REase_II	2.9e-197	3.5e-197	0.98	185690	187162	-	1472
SH_25._Contig_1	HEC-06	PDLC04155	HEC-06_WP_012631435.1	HEC-06	3.7e-54	5.1e-54	0.894	256002	257870	-	1868
SH_25._Contig_24	AbiQ	PDLC02352	AbiQ	AbiQ	2.2e-57	2.5e-57	0.859	6523	7074	-	551
SH_26._Contig_2	Bunzi	PDLC03833	Bunzi__BnzA	BnzA	5.8e-139	2.9e-138	0.984	82925	84403	-	1478
SH_26._Contig_2	Bunzi	PDLC03834	Bunzi__BnzB	BnzB	4.1e-181	6.6e-181	0.978	81292	82932	-	1640
SH_26._Contig_21	RM_type_II	PDLC03329	MTase_II_00115	MTase_II	2.1e-201	2.4e-201	0.969	237	1475	-	1238
SH_26._Contig_21	RM_type_II	PDLC03553	REase_II_00155	REase_II	2.9e-197	3.5e-197	0.98	1581	3053	-	1472
SH_27._Contig_1	HEC-06	PDLC04155	HEC-06_WP_012631435.1	HEC-06	3.7e-54	5.2e-54	0.894	256158	258026	-	1868
SH_27._Contig_22	AbiQ	PDLC02352	AbiQ	AbiQ	2.2e-57	2.5e-57	0.859	7322	7873	-	551
SH_28._Contig_1	HEC-06	PDLC04155	HEC-06_WP_012631435.1	HEC-06	3.6e-54	5e-54	0.894	155912	157780	-	1868
SH_28._Contig_24	AbiQ	PDLC02352	AbiQ	AbiQ	2.1e-57	2.4e-57	0.859	10341	10892	-	551
SH_29._Contig_11	PD-Lambda-1	PDLC03976	PD-Lambda-1_WP_005960421.1	PD-Lambda-1	2.5e-120	3.6e-120	0.727	40093	41919	+	1826
SH_29._Contig_2	HEC-06	PDLC04155	HEC-06_WP_012631435.1	HEC-06	4.3e-54	6e-54	0.894	267826	269694	-	1868
SH_29._Contig_22	AbiQ	PDLC02352	AbiQ	AbiQ	2.5e-57	2.9e-57	0.859	15984	16535	-	551
SH_3._Contig_1	HEC-06	PDLC04155	HEC-06_WP_012631435.1	HEC-06	3.8e-54	5.2e-54	0.894	267881	269749	-	1868
SH_3._Contig_16	PD-Lambda-1	PDLC03976	PD-Lambda-1_WP_005960421.1	PD-Lambda-1	1.5e-119	1.5e-119	0.738	15117	16934	+	1817
SH_30._Contig_1	HEC-06	PDLC04155	HEC-06_WP_012631435.1	HEC-06	3.7e-54	5.1e-54	0.894	174381	176249	-	1868
SH_30._Contig_22	AbiQ	PDLC02352	AbiQ	AbiQ	2.2e-57	2.5e-57	0.859	7495	8046	-	551
SH_30._Contig_32	ppl	PDLC02208	Ppl_00001	Ppl	1.1e-39	4e-39	0.912	260	2881	+	2621
SH_31._Contig_1	Bunzi	PDLC03833	Bunzi__BnzA	BnzA	6.6e-139	3.4e-138	0.984	216463	217941	-	1478
SH_31._Contig_1	Bunzi	PDLC03834	Bunzi__BnzB	BnzB	4.6e-181	7.6e-181	0.978	214830	216470	-	1640
SH_31._Contig_2	RM_type_II	PDLC03329	MTase_II_00115	MTase_II	2.4e-201	2.7e-201	0.969	184331	185569	-	1238
SH_31._Contig_2	RM_type_II	PDLC03553	REase_II_00155	REase_II	3.3e-197	4e-197	0.98	185675	187147	-	1472
SH_31._Contig_4	PD-Lambda-1	PDLC03976	PD-Lambda-1_WP_005960421.1	PD-Lambda-1	7.8e-124	9.3e-124	0.778	59684	61276	-	1592
SH_31._Contig_52	DRT_class_I	PDLC02348	AbiK	AbiK	2.2e-214	2.6e-214	0.978	3476	5248	+	1772
SH_31._Contig_59	DMS_other	PDLC03022	MTase_I_00005	MTase_I	5.7e-172	5.7e-172	0.913	1081	2637	-	1556
SH_31._Contig_59	DMS_other	PDLC03165	Specificity_I_00114	Specificity_I	4.9e-87	7.5e-87	0.997	3	1088	-	1085
SH_33._Contig_21	RM_type_I	PDLC03022	MTase_I_00005	MTase_I	5.3e-172	5.3e-172	0.913	4460	6016	-	1556
SH_33._Contig_21	RM_type_I	PDLC03048	REase_I_00009	REase_I	0	0	0.997	6690	9476	-	2786
SH_33._Contig_21	RM_type_I	PDLC03165	Specificity_I_00114	Specificity_I	1.8e-106	2.6e-106	0.995	3277	4467	-	1190
SH_33._Contig_21	DMS_other	PDLC04135	mads_3	mad3	3.8e-67	4.2e-36	0.533	11127	13388	-	2261
SH_33._Contig_8	DMS_other	PDLC02861	DpdF_00007	DpdF	3.1e-51	4.5e-49	0.389	30050	33331	-	3281
SH_33._Contig_8	RM_type_I	PDLC03022	MTase_I_00005	MTase_I	3.4e-167	3.4e-167	0.913	24450	26006	-	1556
SH_33._Contig_8	RM_type_I	PDLC03048	REase_I_00009	REase_I	0	0	0.996	26679	29471	-	2792
SH_33._Contig_8	RM_type_I	PDLC03165	Specificity_I_00114	Specificity_I	1.8e-116	2.1e-116	0.995	23231	24457	-	1226
SH_34._Contig_1	HEC-06	PDLC04155	HEC-06_WP_012631435.1	HEC-06	3.8e-54	5.2e-54	0.894	174347	176215	-	1868
SH_34._Contig_25	AbiQ	PDLC02352	AbiQ	AbiQ	2.2e-57	2.6e-57	0.859	6553	7104	-	551
SH_35._Contig_16	PD-Lambda-1	PDLC03976	PD-Lambda-1_WP_005960421.1	PD-Lambda-1	7.1e-124	8.5e-124	0.778	4221	5813	-	1592
SH_35._Contig_19	cbass_type_I	PDLC00705	Effector_00043	Effector	4.3e-76	4.7e-76	0.985	11412	12014	-	602
SH_35._Contig_19	cbass_type_I	PDLC00788	Cyclase_00028	Cyclase	7.4e-115	8.3e-115	0.993	12018	12920	-	902
SH_35._Contig_3	Bunzi	PDLC03833	Bunzi__BnzA	BnzA	3.3e-159	1.6e-158	0.934	83213	84940	-	1727
SH_35._Contig_3	Bunzi	PDLC03834	Bunzi__BnzB	BnzB	4.2e-181	6.9e-181	0.978	81580	83220	-	1640
SH_35._Contig_3	Uzume	PDLC03973	Uzume__UzuA	UzuA	8e-53	8.7e-53	0.87	183181	184035	-	854
SH_35._Contig_7	RM_type_II	PDLC03279	MTase_II_00065	MTase_II	1.4e-240	1.6e-240	0.982	97094	98893	+	1799
SH_35._Contig_7	RM_type_II	PDLC03514	REase_II_00116	REase_II	1.3e-75	1.5e-75	0.96	95787	96989	-	1202
SH_36._Contig_1	CRISPR_array	NA	NA	CRISPR_array	NA	6.25	NA	18333	19555	+	1222
SH_36._Contig_1	cas_type_II-A	PDLC01256	cd09643	Cas9	8.8e-156	8.8e-156	0.695	12909	16070	+	3161
SH_36._Contig_1	cas_type_II-A	PDLC02061	Cas1_II_WP_078484493.1	Cas1_II	3.3e-98	3.6e-98	0.96	16093	16983	+	890
SH_36._Contig_1	cas_type_II-A	PDLC02068	Cas2_II_WP_167337171.1	Cas2_II	2.6e-42	2.8e-42	0.951	16995	17303	+	308
SH_36._Contig_1	cas_type_II-A	PDLC02122	Csn2_WP_060552029.1	Csn2	1.6e-144	1.8e-144	0.991	17314	18303	+	989
SH_36._Contig_1	SEFIR	PDLC03957	SEFIR__bSEFIR	bSEFIR	6.5e-66	7.3e-66	0.939	10802	12121	+	1319
SH_36._Contig_3	Dodola	PDLC03837	Dodola__DolA	DolA	1.4e-75	1.6e-75	0.943	139803	140591	+	788
SH_36._Contig_3	Dodola	PDLC03838	Dodola__DolB	DolB	1.1e-128	1.4e-128	0.976	140581	141699	+	1118
SH_37._Contig_10	DMS_other	PDLC03591	Specificity_II_00002	Specificity_II	1.4e-83	1.7e-83	0.948	40202	41233	-	1031
SH_37._Contig_10	RM_type_IIG	PDLC03602	REase_MTase_IIG_00007	REase_MTase_IIG	9.9e-258	1.1e-257	0.992	41196	43100	-	1904
SH_37._Contig_20	AbiQ	PDLC02352	AbiQ	AbiQ	2.1e-57	2.4e-57	0.859	7207	7758	+	551
SH_37._Contig_5	Uzume	PDLC03973	Uzume__UzuA	UzuA	7.5e-53	8.1e-53	0.87	132914	133768	+	854
SH_38._Contig_2	RM_type_I	PDLC03029	MTase_I_00012	MTase_I	2.1e-228	2.9e-198	0.805	145204	146991	-	1787
SH_38._Contig_2	RM_type_I	PDLC03040	REase_I_00001	REase_I	3.6e-49	1.6e-48	0.422	140835	145214	-	4379
SH_38._Contig_2	Uzume	PDLC03973	Uzume__UzuA	UzuA	1.4e-52	1.5e-52	0.87	193580	194434	+	854
SH_4._Contig_3	PT_PbeABCD	PDLC02707	PbeA_00005	PbeA	8e-171	1e-170	0.951	272260	274323	+	2063
SH_4._Contig_3	PT_PbeABCD	PDLC02741	PbeC_00033	PbeC	6.5e-86	7.7e-86	0.969	274468	276471	+	2003
SH_4._Contig_3	RM_type_I	PDLC03022	MTase_I_00005	MTase_I	5.3e-168	5.3e-168	0.913	56261	57817	-	1556
SH_4._Contig_3	RM_type_I	PDLC03048	REase_I_00009	REase_I	0	0	0.969	58533	61283	-	2750
SH_4._Contig_3	RM_type_I	PDLC03072	Specificity_I_00021	Specificity_I	4.2e-12	4.8e-12	0.588	57818	58399	-	581
SH_4._Contig_3	RM_type_I	PDLC03165	Specificity_I_00114	Specificity_I	3e-114	3.4e-114	0.995	55048	56268	-	1220
SH_4._Contig_3	DMS_other	PDLC03294	MTase_II_00080	MTase_II	1.4e-86	1.4e-86	0.539	276997	278532	+	1535
SH_4._Contig_3	RM_type_IIG	PDLC03598	REase_MTase_IIG_00003	REase_MTase_IIG	2.7e-295	3e-295	0.994	123399	126113	-	2714
SH_4._Contig_3	Dodola	PDLC03837	Dodola__DolA	DolA	2.8e-74	3.1e-74	0.964	121464	122219	+	755
SH_4._Contig_3	Dodola	PDLC03838	Dodola__DolB	DolB	7.2e-128	8e-128	0.987	122206	123321	+	1115
SH_40._Contig_2	Bunzi	PDLC03833	Bunzi__BnzA	BnzA	2.2e-138	1.1e-137	0.984	82348	83826	-	1478
SH_40._Contig_2	Bunzi	PDLC03834	Bunzi__BnzB	BnzB	4.4e-181	7.1e-181	0.978	80715	82355	-	1640
SH_40._Contig_3	RM_type_IV	PDLC03658	mREase_IV_00004	mREase_IV	0	0	0.992	93099	95963	-	2864
SH_40._Contig_3	PDC-S07	PDLC04899	PDC-S07_WP_110056698.1	PDC-S07	3.5e-55	3.8e-55	0.962	95963	96358	-	395
SH_40._Contig_4	RM_type_III	PDLC03643	MTase_III_00012	MTase_III	2.1e-263	2.7e-263	0.714	26566	28515	-	1949
SH_40._Contig_4	RM_type_III	PDLC03649	REase_III_00003	REase_III	0	0	0.994	23595	26564	-	2969
SH_41._Contig_29	AbiQ	PDLC02352	AbiQ	AbiQ	2.2e-57	2.5e-57	0.859	8498	9049	+	551
SH_42._Contig_2	Bunzi	PDLC03833	Bunzi__BnzA	BnzA	5.9e-139	3e-138	0.984	83337	84815	-	1478
SH_42._Contig_2	Bunzi	PDLC03834	Bunzi__BnzB	BnzB	4.1e-181	6.7e-181	0.978	81704	83344	-	1640
SH_42._Contig_21	PDC-M04	PDLC04353	PDC-M04A_WP_207706624.1	PDC-M04A	9.4e-71	1e-70	0.97	918	1619	-	701
SH_42._Contig_21	PDC-M04	PDLC04359	PDC-M04B_WP_133228568.1	PDC-M04B	3.9e-54	4.3e-54	0.966	485	925	-	440
SH_42._Contig_27	PDC-S06	PDLC04890	PDC-S06_WP_095244428.1	PDC-S06	3.9e-33	2.2e-32	0.989	3239	4939	-	1700
SH_42._Contig_3	RM_type_II	PDLC03329	MTase_II_00115	MTase_II	2.1e-201	2.4e-201	0.969	184344	185582	-	1238
SH_42._Contig_3	RM_type_II	PDLC03553	REase_II_00155	REase_II	2.9e-197	3.5e-197	0.98	185688	187160	-	1472
SH_42._Contig_41	RM_type_II	PDLC03378	MTase_II_00164	MTase_II	8.7e-109	9.7e-109	0.991	7189	8175	+	986
SH_42._Contig_41	RM_type_II	PDLC03385	MTase_II_00171	MTase_II	1.2e-84	1.5e-84	0.929	8168	9229	+	1061
SH_42._Contig_41	RM_type_II	PDLC03529	REase_II_00131	REase_II	6e-65	1.1e-64	0.97	9189	10301	+	1112
SH_42._Contig_51	DRT_class_I	PDLC02348	AbiK	AbiK	2.8e-214	3.3e-214	0.978	3476	5248	+	1772
SH_44._Contig_2	RM_type_I	PDLC03020	MTase_I_00003	MTase_I	8.3e-77	1.4e-76	0.96	205111	206247	+	1136
SH_44._Contig_2	RM_type_I	PDLC03048	REase_I_00009	REase_I	0	0	0.996	202209	204995	+	2786
SH_44._Contig_2	RM_type_I	PDLC03165	Specificity_I_00114	Specificity_I	9.4e-85	1.9e-84	0.992	206660	207793	+	1133
SH_44._Contig_3	RM_type_II	PDLC03279	MTase_II_00065	MTase_II	1.4e-240	1.6e-240	0.982	147584	149383	+	1799
SH_44._Contig_3	RM_type_II	PDLC03514	REase_II_00116	REase_II	1.3e-75	1.5e-75	0.96	146277	147479	-	1202
SH_44._Contig_7	PDC-M04	PDLC04353	PDC-M04A_WP_207706624.1	PDC-M04A	9.3e-71	1e-70	0.97	60788	61489	-	701
SH_44._Contig_7	PDC-M04	PDLC04359	PDC-M04B_WP_133228568.1	PDC-M04B	3.9e-54	4.2e-54	0.966	60355	60795	-	440
SH_45._Contig_12	Bunzi	PDLC03833	Bunzi__BnzA	BnzA	6.6e-139	3.3e-138	0.984	31465	32943	-	1478
SH_45._Contig_12	Bunzi	PDLC03834	Bunzi__BnzB	BnzB	4.6e-181	7.5e-181	0.978	29832	31472	-	1640
SH_45._Contig_19	PDC-M04	PDLC04353	PDC-M04A_WP_207706624.1	PDC-M04A	1e-70	1.1e-70	0.97	5995	6696	-	701
SH_45._Contig_19	PDC-M04	PDLC04359	PDC-M04B_WP_133228568.1	PDC-M04B	4.4e-54	4.8e-54	0.966	5562	6002	-	440
SH_45._Contig_2	RM_type_IV	PDLC03658	mREase_IV_00004	mREase_IV	0	0	0.992	184673	187537	-	2864
SH_45._Contig_2	PDC-S07	PDLC04899	PDC-S07_WP_110056698.1	PDC-S07	3.7e-55	4e-55	0.962	187537	187932	-	395
SH_45._Contig_22	DRT_class_I	PDLC03742	drt-AbiA_small	AbiA	7.1e-144	7.9e-144	0.992	10191	11648	+	1457
SH_45._Contig_22	DRT_class_I	PDLC03810	drt-cluster352	RTasSLATT	1.8e-60	2.2e-60	0.975	9590	10180	+	590
SH_45._Contig_46	AbiQ	PDLC02352	AbiQ	AbiQ	2.4e-57	2.8e-57	0.859	2783	3334	-	551
SH_45._Contig_5	AbiD	PDLC02344	AbiD	AbiD	8.3e-50	9.6e-50	0.966	91883	92839	-	956
SH_45._Contig_97	RM_type_IIG	PDLC03619	REase_MTase_IIG_00024	REase_MTase_IIG	1.3e-21	2e-19	0.749	67	939	-	872
SH_46._Contig_1	RM_type_II	PDLC03272	MTase_II_00058	MTase_II	2.8e-43	9.7e-41	0.717	12602	13873	+	1271
SH_46._Contig_1	RM_type_II	PDLC03530	REase_II_00132	REase_II	3.1e-06	6.7e-06	0.654	11638	12600	+	962
SH_46._Contig_2	Bunzi	PDLC03833	Bunzi__BnzA	BnzA	6.3e-139	3.2e-138	0.984	439	1917	+	1478
SH_46._Contig_2	Bunzi	PDLC03834	Bunzi__BnzB	BnzB	4.4e-181	7.2e-181	0.978	1910	3550	+	1640
SH_46._Contig_22	cbass_type_I	PDLC00705	Effector_00043	Effector	4.5e-76	4.9e-76	0.985	23572	24174	+	602
SH_46._Contig_22	cbass_type_I	PDLC00788	Cyclase_00028	Cyclase	2.5e-114	2.8e-114	0.993	22666	23568	+	902
SH_46._Contig_27	AbiQ	PDLC02352	AbiQ	AbiQ	2.4e-57	2.7e-57	0.859	20372	20923	-	551
SH_46._Contig_27	DRT_other	PDLC02926	retron_type_VI_hth_cluster2_1	HTH_VI	8.5e-30	9.5e-30	0.89	7873	8172	+	299
SH_46._Contig_27	DRT_other	PDLC02952	retron_VI	RT_VI	4.9e-79	5.6e-79	0.898	8153	9064	+	911
SH_46._Contig_9	PDC-M04	PDLC04353	PDC-M04A_WP_207706624.1	PDC-M04A	1e-70	1.1e-70	0.97	36122	36823	+	701
SH_46._Contig_9	PDC-M04	PDLC04359	PDC-M04B_WP_133228568.1	PDC-M04B	4.2e-54	4.6e-54	0.966	36816	37256	+	440
SH_47._Contig_9	DMS_other	PDLC02861	DpdF_00007	DpdF	2.8e-51	4.1e-49	0.389	30066	33347	-	3281
SH_47._Contig_9	RM_type_I	PDLC03022	MTase_I_00005	MTase_I	3.1e-167	3.1e-167	0.913	24466	26022	-	1556
SH_47._Contig_9	RM_type_I	PDLC03048	REase_I_00009	REase_I	0	0	0.996	26695	29487	-	2792
SH_47._Contig_9	RM_type_I	PDLC03165	Specificity_I_00114	Specificity_I	1.7e-116	1.9e-116	0.995	23247	24473	-	1226
SH_48._Contig_12	RM_type_II	PDLC03378	MTase_II_00164	MTase_II	1.4e-108	1.5e-108	0.991	5870	6856	+	986
SH_48._Contig_12	RM_type_II	PDLC03385	MTase_II_00171	MTase_II	1.4e-83	1.7e-83	0.929	6849	7910	+	1061
SH_48._Contig_12	RM_type_II	PDLC03529	REase_II_00131	REase_II	8.4e-65	1.5e-64	0.97	7870	8982	+	1112
SH_48._Contig_12	DMS_other	PDLC04135	mads_3	mad3	5.5e-67	9.3e-36	0.533	10502	12763	-	2261
SH_5._Contig_1	RM_type_I	PDLC03022	MTase_I_00005	MTase_I	4.6e-170	4.6e-170	0.913	116097	117653	+	1556
SH_5._Contig_1	RM_type_I	PDLC03048	REase_I_00009	REase_I	0	0	0.996	113189	115975	+	2786
SH_5._Contig_1	RM_type_I	PDLC03165	Specificity_I_00114	Specificity_I	8e-108	1e-107	0.995	117646	118818	+	1172
SH_5._Contig_1	Uzume	PDLC03973	Uzume__UzuA	UzuA	8.6e-53	9.4e-53	0.87	223412	224266	-	854
SH_5._Contig_1	PDC-S06	PDLC04887	PDC-S06_WP_221405099.1	PDC-S06	1.4e-32	2.2e-32	0.929	110573	112996	-	2423
SH_5._Contig_11	PDC-M04	PDLC04353	PDC-M04A_WP_207706624.1	PDC-M04A	1e-70	1.1e-70	0.97	60663	61364	-	701
SH_5._Contig_11	PDC-M04	PDLC04359	PDC-M04B_WP_133228568.1	PDC-M04B	4.3e-54	4.7e-54	0.966	60230	60670	-	440
SH_5._Contig_4	RM_type_II	PDLC03292	MTase_II_00078	MTase_II	2.2e-179	2.5e-179	0.989	140843	142942	-	2099
SH_5._Contig_4	RM_type_II	PDLC03557	REase_II_00159	REase_II	1.5e-286	1.7e-286	0.995	138882	140837	-	1955
SH_5._Contig_5	RM_type_IV	PDLC03658	mREase_IV_00004	mREase_IV	0	0	0.992	161496	164360	-	2864
SH_5._Contig_5	PDC-S07	PDLC04899	PDC-S07_WP_110056698.1	PDC-S07	3.7e-55	4e-55	0.962	164360	164755	-	395
SH_7._Contig_200	PDC-S07	PDLC04899	PDC-S07_WP_110056698.1	PDC-S07	8.9e-52	9.9e-52	0.992	152	508	+	356
SH_7._Contig_29	DRT_class_I	PDLC02348	AbiK	AbiK	2.1e-214	2.5e-214	0.978	479	2251	-	1772
SH_7._Contig_3	RM_type_I	PDLC03029	MTase_I_00012	MTase_I	3.2e-230	1.7e-199	0.805	156176	157963	-	1787
SH_7._Contig_3	RM_type_I	PDLC03040	REase_I_00001	REase_I	4.4e-47	1.5e-46	0.627	151879	154908	-	3029
SH_7._Contig_3	RM_type_I	PDLC03072	Specificity_I_00021	Specificity_I	4.4e-96	5.3e-96	0.981	154921	156195	-	1274
SH_7._Contig_3	Uzume	PDLC03973	Uzume__UzuA	UzuA	8.3e-53	9e-53	0.87	197034	197888	+	854
SH_7._Contig_5	RM_type_II	PDLC03330	MTase_II_00116	MTase_II	1.6e-126	1.9e-126	0.945	79671	80705	+	1034
SH_7._Contig_5	RM_type_II	PDLC03470	REase_II_00072	REase_II	6.2e-34	8.3e-34	0.883	80668	81462	+	794
SH_7._Contig_5	DMS_other	PDLC04142	capH	capH	7.3e-12	8.7e-12	0.891	78506	78835	+	329
SH_9._Contig_1	SoFic	PDLC03963	SoFic__SoFic	SoFic	9.2e-43	1.2e-42	0.841	101902	103110	+	1208
SH_9._Contig_3	RM_type_IV	PDLC03658	mREase_IV_00004	mREase_IV	0	0	0.992	114275	117139	-	2864
SH_9._Contig_3	PDC-S07	PDLC04899	PDC-S07_WP_110056698.1	PDC-S07	3.3e-55	3.6e-55	0.962	117139	117534	-	395
SH_9._Contig_39	DRT_class_I	PDLC02348	AbiK	AbiK	2.9e-214	3.3e-214	0.978	2023	3795	-	1772
SH_9._Contig_5	Bunzi	PDLC03833	Bunzi__BnzA	BnzA	5.9e-139	3e-138	0.984	112627	114105	-	1478
SH_9._Contig_5	Bunzi	PDLC03834	Bunzi__BnzB	BnzB	1.4e-180	2.3e-180	0.978	110994	112634	-	1640
SH_9._Contig_5	HEC-06	PDLC04155	HEC-06_WP_012631435.1	HEC-06	3.7e-54	5.2e-54	0.894	129031	130899	+	1868

## Sheet: S6_Phage_encoded_MTases
Example Genome	Annotation/BLASTp result		No. isolates
7067_4_30	Modification methylase BanI	Phage region	31
7067_4_46	DNA cytosine methyltransferase	Phage region	3
SH_21	Modification methylase HpaII/putative Type II cytosine-5 DNA methyltransferase of unknown recognition sequence	Phage region	8
7067_4_67	Modification methylase DpnIIB/putative Type II N4-cytosine or N6-adenine DNA methyltransferase of unknown recognition sequence	Phage region	1
7068_7_15	Modification methylase HhaI, phage Mtase 999/putative Type II cytosine-5 DNA methyltransferase of unknown recognition sequence	Phage region	12
7067_4_63	hypothetical protein/putative Type II cytosine-5 DNA methyltransferase	Phage region	22
7068_7_46	Modification methylase HhaIM	Phage region	9
7068_7_46	Modification methylase HpaIIM	Phage region	9
SH_31	Modification methylase HhaI	Phage region	2
7067_4_72	Modification methylase HhaI/putative Type II cytosine-5 DNA methyltransferase	Phage region	2
SH_17	Modification methylase MboII/putative Type II N4-cytosine or N6-adenine DNA methyltransferase	Phage region	3
SH_35	Modification methylase DpnIIA/putative Type II N4-cytosine or N6-adenine DNA methyltransferase probably recognizing GATC	Phage region	1
7068_7_28	hypothetical protein/putative Type I RM system N6-adenine DNA methyltransferase (M) subunit of unknown recognition sequence, truncated	Phage region	3
SH_17	Modification methylase HpaII	Phage region	3
7067_4_70	Type-2 restriction enzyme FokI/putative Type II restriction enzyme probably recognizing GGATG	Plasmid region	20

## Sheet: S7_Prophages
Isolate + contig	Region Length	Completeness	Score	Phage closes hits
8-9.	41.8 kb	intact	150	PHAGE_Staphy_YMC/09/04/R1988_NC_022758(11), PHAGE_Staphy_vB_SauS_phi2_NC_028862(11)
8-9.	8.6 kb	incomplete	30	PHAGE_Strept_Dp_1_NC_015274(2),PHAGE_Mycoba_Rosebush_NC_004684(2)
8-9.	60.3 kb	intact	150	PHAGE_Escher_RCS47_NC_042128(3),PHAGE_Staphy_SPbeta_like_NC_029119(2)
8-9.	40.1 kb	intact	100	PHAGE_Staphy_PT1028_NC_007045(4),PHAGE_Staphy_StB20_like_NC_028821(2)
25-63	41.8 kb	intact	150	PHAGE_Staphy_YMC/09/04/R1988_NC_022758(11),PHAGE_Staphy_vB_SauS_phi2_NC_028862(11)
25-63	45.9 kb	intact	120	PHAGE_Staphy_CNPx_NC_031241(16),PHAGE_Staphy_Ipla5_NC_018281(14)
25-63	17.9 kb	incomplete	20	PHAGE_Staphy_PT1028_NC_007045(10),PHAGE_Staphy_SpaA1_NC_018277(2)
25-63	8.6 kb	incomplete	30	PHAGE_Strept_Dp_1_NC_015274(2),PHAGE_Mycoba_Rosebush_NC_004684(2)
25-63	43 kb	intact	120	PHAGE_Staphy_PT1028_NC_007045(4),PHAGE_Staphy_SPbeta_like_NC_029119(3)
51-13	44.1 kb	intact	150	PHAGE_Staphy_CNPx_NC_031241(17),PHAGE_Staphy_Ipla7_NC_018284(15)
51-13	39.6 kb	intact	100	PHAGE_Staphy_PT1028_NC_007045(4),PHAGE_Staphy_SPbeta_like_NC_029119(3)
51-13	8.6 kb	incomplete	30	PHAGE_Mycoba_Rosebush_NC_004684(2),PHAGE_Strept_Dp_1_NC_015274(2)
51-29	11.2 kb	incomplete	60	PHAGE_Staphy_phiSA_BS2_NC_047948(1),PHAGE_Burkho_Bcep22_NC_005262(1)
51-29	8.9 kb	incomplete	30	PHAGE_Bacill_CP_51_NC_025423(1),PHAGE_Plankt_PaV_LD_NC_016564(1)
51-29	39.1 kn	intact	140	PHAGE_Escher_RCS47_NC_042128(2),PHAGE_Staphy_SPbeta_like_NC_029119(2)
51-29	8.6 kb	incomplete	30	PHAGE_Mycoba_Rosebush_NC_004684(2),PHAGE_Strept_Dp_1_NC_015274(2)
51-29	49 kb	intact	150	PHAGE_Staphy_CNPx_NC_031241(22),PHAGE_Staphy_Ipla7_NC_018284(20)
51-29	41 kb	intact	150	PHAGE_Staphy_YMC/09/04/R1988_NC_022758(13),PHAGE_Staphy_StauST398_2_NC_021323(11)
51-41	8.6 kb	incomplete	30	PHAGE_Strept_Dp_1_NC_015274(2),PHAGE_Mycoba_Rosebush_NC_004684(2)
51-41	133.2 kb	intact	140	PHAGE_Staphy_SPbeta_like_NC_029119(146),PHAGE_Bacill_SPbeta_NC_001884(22)
51-41	12.4 kb	incomplete	60	PHAGE_Lactob_Lj965_NC_005355(1),PHAGE_Clostr_phiCD211_NC_029048(1)
53-27	10.3 kb	incomplete	40	PHAGE_Lactob_8014_B2_NC_047739(1),PHAGE_Clostr_phiCD211_NC_029048(1)
53-27	8.6 kb	incomplete	30	PHAGE_Strept_Dp_1_NC_015274(2),PHAGE_Mycoba_Rosebush_NC_004684(2)
53-27	126.1 kb	intact	132	PHAGE_Staphy_SPbeta_like_NC_029119(138),PHAGE_Bacill_SPbeta_NC_001884(18)
53-38	41.7 kb	intact	150	PHAGE_Staphy_47_NC_007054(13),PHAGE_Staphy_StauST398_2_NC_021323(11)
53-38	52.1 kb	intact	150	PHAGE_Staphy_StB12_NC_020490(25),PHAGE_Staphy_IME_SA4_NC_029025(11)
53-38	8.6 kb	incomplete	30	PHAGE_Mycoba_Rosebush_NC_004684(2),PHAGE_Strept_Dp_1_NC_015274(2)
53-38	23.3 kb	incomplete	30	PHAGE_Escher_RCS47_NC_042128(2),PHAGE_Staphy_SPbeta_like_NC_029119(2)
53-38	37.2 kb	intact	130	PHAGE_Staphy_SPbeta_like_NC_029119(2),PHAGE_Escher_RCS47_NC_042128(2)
53-49	12.7 kb	incomplete	60	PHAGE_Ralsto_RSA1_NC_009382(1),PHAGE_Bacill_SP_15_NC_031245(1)
53-49	8.9 kb	incomplete	90	PHAGE_Plankt_PaV_LD_NC_016564(1),PHAGE_Strept_Comrade_NC_048728(1)
53-49	31.3 kb	intact	120	PHAGE_Staphy_SPbeta_like_NC_029119(2),PHAGE_Escher_RCS47_NC_042128(2)
53-49	8.6 kb	incomplete	30	PHAGE_Strept_Dp_1_NC_015274(2),PHAGE_Mycoba_Rosebush_NC_004684(2)
53-49	50.7 kb	intact	150	PHAGE_Staphy_Ipla7_NC_018284(19),PHAGE_Staphy_Ipla5_NC_018281(19)
53-49	41 kb	intact	150	PHAGE_Staphy_YMC/09/04/R1988_NC_022758(13),PHAGE_Staphy_StauST398_2_NC_021323(11)
53-49	36.6 kb	questionable	70	PHAGE_Staphy_IME_SA4_NC_029025(17),PHAGE_Staphy_vB_SpsS_QT1_NC_048192(17)
53-49	19.8 kb	incomplete	20	PHAGE_Staphy_IME_SA4_NC_029025(7),PHAGE_Staphy_Ipla5_NC_018281(6)
53-49	17.2 kb	incomplete	40	PHAGE_Staphy_IME_SA4_NC_029025(10),PHAGE_Staphy_Ipla5_NC_018281(5)
53-49	21 kb	incomplete	20	PHAGE_Staphy_CNPH82_NC_008722(11),PHAGE_Staphy_IME_SA4_NC_029025(9)
57-1	33.4 kb	incomplete	30	PHAGE_Staphy_PT1028_NC_007045(8),PHAGE_Lactob_phiAT3_NC_005893(1)
57-1	46.2 kb	intact	150	PHAGE_Staphy_StB12_NC_020490(29),PHAGE_Staphy_StB27_NC_019914(15)
57-1	8.6 kb	incomplete	30	PHAGE_Mycoba_Rosebush_NC_004684(2),PHAGE_Strept_Dp_1_NC_015274(2)
57-1	64.5 kb	intact	140	PHAGE_Staphy_PT1028_NC_007045(4),PHAGE_Staphy_StB20_like_NC_028821(2)
57-22	16.1 kb	incomplete	30	PHAGE_Staphy_PT1028_NC_007045(9),PHAGE_Geobac_GBSV1_NC_008376(3)
57-22	19.8 kb	questionable	75	PHAGE_Staphy_PT1028_NC_007045(11),PHAGE_Staphy_37_NC_007055(2)
7067_4_25__Contig_1	41.8Kb	intact	150	PHAGE_Staphy_YMC/09/04/R1988_NC_022758(11)
7067_4_25__Contig_18	44.3Kb	intact	120	PHAGE_Staphy_CNPx_NC_031241(16)
7067_4_26__Contig_1	41.8Kb	intact	150	PHAGE_Staphy_vB_SauS_phi2_NC_028862(11)
7067_4_26__Contig_9	17.9Kb	incomplete	20	PHAGE_Staphy_PT1028_NC_007045(10)
7067_4_26__Contig_16	44.3Kb	intact	120	PHAGE_Staphy_CNPx_NC_031241(16)
7067_4_26__Contig_24	9.3Kb	incomplete	30	PHAGE_Gordon_Nyceirae_NC_031004(1)
7067_4_27__Contig_1	41.8Kb	intact	150	PHAGE_Staphy_vB_SauS_phi2_NC_028862(11)
7067_4_27__Contig_7	17.9Kb	incomplete	20	PHAGE_Staphy_PT1028_NC_007045(10)
7067_4_28__Contig_3	18.6Kb	questionable	75	PHAGE_Staphy_PT1028_NC_007045(11)
7067_4_28__Contig_15	43Kb	intact	150	PHAGE_Staphy_StB27_NC_019914(39)
7067_4_28__Contig_1	44.1Kb	incomplete	60	PHAGE_Staphy_vB_SpsS_QT1_NC_048192(24)
7067_4_28__Contig_12	52.4Kb	incomplete	40	PHAGE_Staphy_SPbeta_like_NC_029119(72)
7067_4_28__Contig_10	76.2Kb	incomplete	60	PHAGE_Staphy_SPbeta_like_NC_029119(64)
7067_4_29__Contig_1	41.8Kb	intact	150	PHAGE_Staphy_YMC/09/04/R1988_NC_022758(11)
7067_4_29__Contig_4	17.9Kb	incomplete	20	PHAGE_Staphy_PT1028_NC_007045(10)
7067_4_29__Contig_16	45Kb	intact	120	PHAGE_Staphy_CNPx_NC_031241(16)
7067_4_29__Contig_23	9.3Kb	incomplete	30	PHAGE_Staphy_StB27_NC_019914(1)
7067_4_30__Contig_1	41.8Kb	intact	150	PHAGE_Staphy_vB_SauS_phi2_NC_028862(11)
7067_4_30__Contig_7	17.9Kb	incomplete	20	PHAGE_Staphy_PT1028_NC_007045(10)
7067_4_30__Contig_17	44.3Kb	intact	120	PHAGE_Staphy_CNPx_NC_031241(16)
7067_4_31__Contig_1	41.8Kb	intact	150	PHAGE_Staphy_vB_SauS_phi2_NC_028862(11)
7067_4_31__Contig_17	44.3Kb	intact	120	PHAGE_Staphy_CNPx_NC_031241(16)
7067_4_31__Contig_22	9.3Kb	incomplete	30	PHAGE_Lactob_LfeSau_NC_029068(1)
7067_4_33._Contig_1	41.8Kb	intact	150	PHAGE_Staphy_vB_SauS_phi2_NC_028862(11)
7067_4_33._Contig_1	45.9Kb	intact	120	PHAGE_Staphy_CNPx_NC_031241(16)
7067_4_33._Contig_6	17.9Kb	incomplete	20	PHAGE_Staphy_PT1028_NC_007045(10)
7067_4_34__Contig_6	23.5Kb	incomplete	20	PHAGE_Staphy_PT1028_NC_007045(10)
7067_4_34__Contig_1	41.8Kb	intact	150	PHAGE_Staphy_YMC/09/04/R1988_NC_022758(11)
7067_4_35__Contig_25	27.4Kb	intact	120	PHAGE_Staphy_IME_SA4_NC_029025(24)
7067_4_35__Contig_32	22.6Kb	incomplete	10	PHAGE_Staphy_vB_SpsS_QT1_NC_048192(14)
7067_4_35__Contig_52	14.7Kb	incomplete	20	PHAGE_Staphy_PT1028_NC_007045(10)
7067_4_35__Contig_74	8.7Kb	incomplete	40	PHAGE_Staphy_47_NC_007054(12)
7067_4_35__Contig_82	8.7Kb	incomplete	20	PHAGE_Staphy_IME_SA4_NC_029025(5)
7067_4_36__Contig_3	25.6Kb	incomplete	30	PHAGE_Staphy_PT1028_NC_007045(10)
7067_4_36__Contig_4	11.7Kb	questionable	70	PHAGE_Staphy_187_NC_007047(4)
7067_4_36__Contig_25	9.9Kb	incomplete	30	PHAGE_Staphy_Ipla7_NC_018284(5)
7067_4_36__Contig_29	24.7Kb	incomplete	20	PHAGE_Staphy_vB_SpsS_QT1_NC_048192(16)
7067_4_36__Contig_18	26Kb	incomplete	30	PHAGE_Staphy_IME_SA4_NC_029025(8)
7067_4_36__Contig_47	16.4Kb	intact	100	PHAGE_Staphy_YMC/09/04/R1988_NC_022758(12)
7067_4_37__Contig_1	41Kb	intact	150	PHAGE_Staphy_47_NC_007054(12)
7067_4_37__Contig_7	46.6Kb	intact	150	PHAGE_Staphy_CNPx_NC_031241(22)
7067_4_38__Contig_3	41Kb	intact	150	PHAGE_Staphy_47_NC_007054(12)
7067_4_38__Contig_1	29.5Kb	intact	100	PHAGE_Staphy_CNPx_NC_031241(15)
7067_4_38__Contig_21	25.9Kb	incomplete	20	PHAGE_Staphy_IME_SA4_NC_029025(8)
7067_4_38__Contig_24	29.3Kb	intact	130	PHAGE_Staphy_StB12_NC_020490(21)
7067_4_38__Contig_16	31.5Kb	incomplete	30	PHAGE_Staphy_IME_SA4_NC_029025(7)
7067_4_38__Contig_4	9.3Kb	incomplete	30	PHAGE_Bacill_BM5_NC_029069(1)
7067_4_39__Contig_5	15Kb	questionable	90	PHAGE_Clostr_phiCD481_1_NC_028951(3)
7067_4_39__Contig_11	45Kb	intact	150	PHAGE_Staphy_CNPx_NC_031241(19)
7067_4_40__Contig_4	29.7Kb	intact	120	PHAGE_Staphy_47_NC_007054(12)
7067_4_40__Contig_23	16.5Kb	incomplete	30	PHAGE_Staphy_Ipla7_NC_018284(5)
7067_4_40__Contig_45	16.3Kb	incomplete	30	PHAGE_Staphy_IME_SA4_NC_029025(9)
7067_4_40__Contig_30	26Kb	incomplete	20	PHAGE_Staphy_vB_SpsS_QT1_NC_048192(16)
7067_4_41__Contig_4	25.6Kb	incomplete	30	PHAGE_Staphy_PT1028_NC_007045(10)
7067_4_41__Contig_3	27.3Kb	intact	100	PHAGE_Staphy_47_NC_007054(12)
7067_4_41__Contig_29	28.8Kb	incomplete	20	PHAGE_Staphy_vB_SpsS_QT1_NC_048192(16)
7067_4_41__Contig_19	24.6Kb	incomplete	20	PHAGE_Staphy_IME_SA4_NC_029025(7)
7067_4_41__Contig_27	9.9Kb	incomplete	30	PHAGE_Staphy_Ipla7_NC_018284(5)
7067_4_42__Contig_1	41Kb	intact	150	PHAGE_Staphy_YMC/09/04/R1988_NC_022758(12)
7067_4_42__Contig_10	44.2Kb	intact	150	PHAGE_Staphy_CNPx_NC_031241(17)
7067_4_43__Contig_1	41Kb	intact	150	PHAGE_Staphy_47_NC_007054(12)
7067_4_43__Contig_2	23.8Kb	incomplete	30	PHAGE_Staphy_2638A_NC_007051(15)
7067_4_43__Contig_28	30.9Kb	intact	150	PHAGE_Staphy_CNPx_NC_031241(15)
7067_4_43__Contig_45	12.1Kb	incomplete	60	PHAGE_Lactob_iA2_NC_028830(5)
7067_4_44__Contig_1	41Kb	intact	150	PHAGE_Staphy_47_NC_007054(12)
7067_4_44__Contig_35	22.5Kb	intact	110	PHAGE_Staphy_IME_SA4_NC_029025(19)
7067_4_44__Contig_21	18.2Kb	incomplete	20	PHAGE_Staphy_IME_SA4_NC_029025(6)
7067_4_44__Contig_29	27.3Kb	intact	150	PHAGE_Staphy_phiJB_NC_028669(12)
7067_4_44__Contig_50	13.5Kb	incomplete	30	PHAGE_Staphy_StB12_NC_020490(5)
7067_4_45__Contig_40	20.4Kb	incomplete	60	PHAGE_Lactob_iA2_NC_028830(5)
7067_4_45__Contig_15	13.7Kb	questionable	80	PHAGE_Clostr_phiCD481_1_NC_028951(3)
7067_4_45__Contig_4	29.9Kb	intact	110	PHAGE_Staphy_47_NC_007054(12)
7067_4_45__Contig_26	36.3Kb	intact	150	PHAGE_Staphy_IME_SA4_NC_029025(23)
7067_4_45__Contig_32	27.3Kb	intact	150	PHAGE_Staphy_phiJB_NC_028669(12)
7067_4_45__Contig_27	33.6Kb	incomplete	50	PHAGE_Staphy_vB_SpsS_QT1_NC_048192(16)
7067_4_45__Contig_60	10.4Kb	incomplete	50	PHAGE_Staphy_Ipla7_NC_018284(5)
7067_4_46__Contig_11	37Kb	intact	140	PHAGE_Staphy_47_NC_007054(12)
7067_4_46__Contig_24	38.6Kb	incomplete	50	PHAGE_Staphy_vB_SpsS_QT1_NC_048192(16)
7067_4_46__Contig_2	118.7Kb	intact	133	PHAGE_Staphy_SPbeta_like_NC_029119(139)
7067_4_46__Contig_22	41Kb	intact	140	PHAGE_Staphy_CNPx_NC_031241(20)
7067_4_47__Contig_7	15Kb	questionable	90	PHAGE_Clostr_phiCD481_1_NC_028951(3)
7067_4_47__Contig_22	40.1Kb	intact	130	PHAGE_Staphy_IME_SA4_NC_029025(30)
7067_4_48__Contig_1	42Kb	intact	140	PHAGE_Staphy_IME_SA4_NC_029025(28)
7067_4_48__Contig_7	54.5Kb	incomplete	40	PHAGE_Staphy_SPbeta_like_NC_029119(66)
7067_4_48__Contig_10	82.5Kb	incomplete	60	PHAGE_Staphy_SPbeta_like_NC_029119(63)
7067_4_49__Contig_2	27.3Kb	intact	100	PHAGE_Staphy_47_NC_007054(12)
7067_4_49__Contig_1	31.8Kb	intact	150	PHAGE_Staphy_StB12_NC_020490(24)
7067_4_49__Contig_12	13.4Kb	incomplete	30	PHAGE_Staphy_IME_SA4_NC_029025(9)
7067_4_50__Contig_2	41Kb	intact	150	PHAGE_Staphy_47_NC_007054(12)
7067_4_50__Contig_1	46.9Kb	intact	150	PHAGE_Staphy_CNPx_NC_031241(22)
7067_4_50__Contig_3	9.3Kb	incomplete	30	PHAGE_Lactob_SAC12B_NC_048754(1)
7067_4_51__Contig_14	45.3Kb	incomplete	40	PHAGE_Staphy_SPbeta_like_NC_029119(73)
7067_4_51__Contig_1	41Kb	intact	150	PHAGE_Staphy_47_NC_007054(12)
7067_4_51__Contig_24	43.8Kb	intact	150	PHAGE_Staphy_Ipla7_NC_018284(16)
7067_4_51__Contig_6	79.7Kb	incomplete	60	PHAGE_Staphy_SPbeta_like_NC_029119(64)
7067_4_52__Contig_5	23.5Kb	incomplete	20	PHAGE_Staphy_PT1028_NC_007045(10)
7067_4_52__Contig_1	41.8Kb	intact	150	PHAGE_Staphy_vB_SauS_phi2_NC_028862(11)
7067_4_54__Contig_5	9.7Kb	incomplete	20	PHAGE_Staphy_StB20_like_NC_028821(2)
7067_4_54__Contig_29	12.5Kb	incomplete	20	PHAGE_Staphy_SPbeta_like_NC_029119(3)
7067_4_54__Contig_1	6.9Kb	incomplete	10	PHAGE_Pseudo_201phi2_1_NC_010821(1)
7067_4_54__Contig_23	7.5Kb	incomplete	20	PHAGE_Lactob_LfeSau_NC_029068(1)
7067_4_55__Contig_21	14Kb	questionable	80	PHAGE_Clostr_phiCD481_1_NC_028951(3)
7067_4_55__Contig_2	44.9Kb	intact	150	PHAGE_Staphy_CNPx_NC_031241(20)
7067_4_56__Contig_7	15Kb	questionable	90	PHAGE_Clostr_phiCD481_1_NC_028951(3)
7067_4_56__Contig_22	40.1Kb	intact	130	PHAGE_Staphy_IME_SA4_NC_029025(30)
7067_4_57__Contig_1	41Kb	intact	150	PHAGE_Staphy_47_NC_007054(12)
7067_4_57__Contig_25	35.5Kb	intact	150	PHAGE_Staphy_CNPx_NC_031241(16)
7067_4_58__Contig_6	37.5Kb	intact	110	PHAGE_Clostr_phiCDHM13_NC_029116(3)
7067_4_58__Contig_7	15Kb	questionable	90	PHAGE_Lactob_iA2_NC_028830(3)
7067_4_58__Contig_2	51.3Kb	intact	130	PHAGE_Staphy_IME_SA4_NC_029025(28)
7067_4_59__Contig_9	51.4Kb	intact	140	PHAGE_Staphy_IME_SA4_NC_029025(27)
7067_4_59__Contig_51	8.8Kb	incomplete	20	PHAGE_Staphy_SPbeta_like_NC_029119(13)
7067_4_60__Contig_17	25.3Kb	incomplete	10	PHAGE_Staphy_PT1028_NC_007045(8)
7067_4_61__Contig_6	15Kb	questionable	90	PHAGE_Clostr_phiMMP04_NC_019422(3)
7067_4_61__Contig_2	51.3Kb	intact	130	PHAGE_Staphy_IME_SA4_NC_029025(28)
7067_4_61__Contig_46	13.2Kb	questionable	80	PHAGE_Lactob_iA2_NC_028830(3)
7067_4_63__Contig_7	45.7Kb	incomplete	40	PHAGE_Staphy_SPbeta_like_NC_029119(35)
7067_4_63__Contig_2	44.2Kb	questionable	70	PHAGE_Staphy_2638A_NC_007051(16)
7067_4_63__Contig_6	98.4Kb	questionable	89	PHAGE_Staphy_SPbeta_like_NC_029119(93)
7067_4_64__Contig_4	52.6Kb	incomplete	50	PHAGE_Staphy_SPbeta_like_NC_029119(75)
7067_4_64__Contig_1	45.9Kb	incomplete	40	PHAGE_Staphy_2638A_NC_007051(24)
7067_4_64__Contig_6	80Kb	questionable	70	PHAGE_Staphy_SPbeta_like_NC_029119(66)
7067_4_65__Contig_1	41.8Kb	questionable	80	PHAGE_Staphy_IME_SA4_NC_029025(16)
7067_4_66__Contig_18	18.8Kb	incomplete	20	PHAGE_Staphy_PT1028_NC_007045(5)
7067_4_66__Contig_29	12.5Kb	incomplete	20	PHAGE_Staphy_SPbeta_like_NC_029119(3)
7067_4_66__Contig_1	6.9Kb	incomplete	10	PHAGE_Cyanop_P_RSM6_NC_020855(1)
7067_4_66__Contig_4	7.6Kb	incomplete	20	PHAGE_Gordon_Hedwig_NC_031099(1)
7067_4_67__Contig_1	45.3Kb	intact	150	PHAGE_Staphy_CNPx_NC_031241(24)
7067_4_67__Contig_21	17.3Kb	questionable	81	PHAGE_Staphy_PT1028_NC_007045(12)
7067_4_68__Contig_17	9.7Kb	incomplete	30	PHAGE_Staphy_StB20_like_NC_028821(2)
7067_4_68__Contig_27	12.5Kb	incomplete	20	PHAGE_Staphy_SPbeta_like_NC_029119(3)
7067_4_68__Contig_2	6.9Kb	incomplete	10	PHAGE_Prochl_P_SSM7_NC_015290(1)
7067_4_68__Contig_12	21.9Kb	incomplete	20	PHAGE_Staphy_PT1028_NC_007045(4)
7067_4_68__Contig_11	7.5Kb	incomplete	20	PHAGE_Lactob_Maenad_NC_047931(1)
7067_4_69__Contig_1	14.6Kb	questionable	81	PHAGE_Staphy_PT1028_NC_007045(12)
7067_4_69__Contig_25	20.4Kb	incomplete	30	PHAGE_Staphy_StB27_NC_019914(4)
7067_4_69__Contig_26	25.7Kb	questionable	90	PHAGE_Staphy_CNPx_NC_031241(13)
7067_4_69__Contig_10	17.2Kb	questionable	80	PHAGE_Clostr_phiCD481_1_NC_028951(3)
7067_4_69__Contig_6	19.6Kb	incomplete	20	PHAGE_Staphy_IME_SA4_NC_029025(3)
7067_4_69__Contig_28	18Kb	incomplete	20	PHAGE_Staphy_2638A_NC_007051(15)
7067_4_70__Contig_5	17.7Kb	incomplete	40	PHAGE_Staphy_PT1028_NC_007045(6)
7067_4_70__Contig_11	40.3Kb	questionable	80	PHAGE_Staphy_IME_SA4_NC_029025(16)
7067_4_71__Contig_4	50.6Kb	intact	150	PHAGE_Staphy_StB12_NC_020490(30)
7067_4_71__Contig_19	16.3Kb	incomplete	30	PHAGE_Staphy_PH15_NC_008723(6)
7067_4_71__Contig_6	11.2Kb	incomplete	30	PHAGE_Brevib_Jenst_NC_028805(1)
7067_4_71__Contig_14	27.5Kb	incomplete	50	PHAGE_Staphy_StB12_NC_020490(9)
7067_4_72__Contig_12	35.3Kb	questionable	90	PHAGE_Staphy_IME_SA4_NC_029025(20)
7067_4_72__Contig_20	43.7Kb	intact	120	PHAGE_Staphy_IME_SA4_NC_029025(25)
7067_4_73__Contig_10	29.9Kb	incomplete	20	PHAGE_Staphy_PT1028_NC_007045(8)
7067_4_73__Contig_17	42.2Kb	incomplete	40	PHAGE_Staphy_vB_SpsS_QT1_NC_048192(22)
7067_4_74__Contig_6	9.7Kb	incomplete	20	PHAGE_Staphy_P1105_NC_048636(2)
7067_4_74__Contig_36	9.1Kb	incomplete	20	PHAGE_Staphy_SPbeta_like_NC_029119(3)
7067_4_74__Contig_1	6.9Kb	incomplete	10	PHAGE_Plankt_PaV_LD_NC_016564(1)
7067_4_74__Contig_34	12.1Kb	incomplete	20	PHAGE_Staphy_PT1028_NC_007045(8)
7067_4_74__Contig_12	21.9Kb	incomplete	20	PHAGE_Staphy_PT1028_NC_007045(3)
7067_4_76__Contig_1	41.8Kb	intact	150	PHAGE_Staphy_YMC/09/04/R1988_NC_022758(11)
7067_4_76__Contig_23	9.3Kb	incomplete	30	PHAGE_Lactob_3_521_NC_048753(1)
7067_4_80__Contig_2	23.1Kb	incomplete	50	PHAGE_Staphy_phiRS7_NC_022914(3)
7067_4_80__Contig_35	19.8Kb	incomplete	20	PHAGE_Staphy_vB_SpsS_QT1_NC_048192(16)
7067_4_80__Contig_12	9.9Kb	incomplete	30	PHAGE_Staphy_phiETA3_NC_008799(3)
7067_4_80__Contig_5	19.7Kb	incomplete	20	PHAGE_Staphy_PT1028_NC_007045(8)
7067_4_80__Contig_18	38.2Kb	intact	140	PHAGE_Staphy_CNPx_NC_031241(17)
7067_4_80__Contig_28	5.7Kb	incomplete	20	PHAGE_Staphy_CNPH82_NC_008722(2)
7067_4_81__Contig_5	51.2Kb	incomplete	40	PHAGE_Staphy_SPbeta_like_NC_029119(72)
7067_4_81__Contig_6	24.5Kb	incomplete	60	PHAGE_Staphy_SPbeta_like_NC_029119(5)
7067_4_81__Contig_6	9.3Kb	incomplete	30	PHAGE_Staphy_37_NC_007055(1)
7067_4_81__Contig_10	64.8Kb	incomplete	60	PHAGE_Staphy_SPbeta_like_NC_029119(54)
7067_4_83__Contig_3	30.2Kb	intact	120	PHAGE_Staphy_47_NC_007054(12)
7067_4_83__Contig_34	26.8Kb	incomplete	20	PHAGE_Staphy_vB_SpsS_QT1_NC_048192(17)
7067_4_83__Contig_21	26.9Kb	incomplete	30	PHAGE_Staphy_IME_SA4_NC_029025(7)
7067_4_83__Contig_15	28.6Kb	incomplete	30	PHAGE_Staphy_IME_SA4_NC_029025(8)
7067_4_83__Contig_29	31.9Kb	intact	140	PHAGE_Staphy_phiJB_NC_028669(12)
7067_4_83__Contig_17	50.3Kb	incomplete	40	PHAGE_Staphy_SPbeta_like_NC_029119(67)
7067_4_83__Contig_30	15.6Kb	incomplete	60	PHAGE_Staphy_PH15_NC_008723(5)
7067_4_83__Contig_14	67.1Kb	incomplete	60	PHAGE_Staphy_SPbeta_like_NC_029119(59)
7067_4_84__Contig_14	38.9Kb	intact	150	PHAGE_Staphy_47_NC_007054(13)
7067_4_84__Contig_4	19.6Kb	incomplete	20	PHAGE_Staphy_PT1028_NC_007045(6)
7067_4_84__Contig_22	45.6Kb	intact	150	PHAGE_Staphy_CNPx_NC_031241(15)
7067_4_85__Contig_1	41Kb	intact	150	PHAGE_Staphy_47_NC_007054(12)
7067_4_85__Contig_51	10.1Kb	questionable	80	PHAGE_Staphy_IME_SA4_NC_029025(16)
7067_4_85__Contig_50	9.9Kb	incomplete	20	PHAGE_Staphy_2638A_NC_007051(14)
7067_4_85__Contig_4	9.7Kb	incomplete	30	PHAGE_Staphy_phiRS7_NC_022914(1)
7067_4_85__Contig_64	10.1Kb	incomplete	20	PHAGE_Staphy_IME_SA4_NC_029025(5)
7067_4_85__Contig_60	11.6Kb	incomplete	20	PHAGE_Staphy_IME_SA4_NC_029025(4)
7067_4_86__Contig_27	27.6Kb	incomplete	20	PHAGE_Staphy_PT1028_NC_007045(7)
7067_4_87__Contig_12	16.7Kb	questionable	75	PHAGE_Staphy_PT1028_NC_007045(11)
7067_4_87__Contig_24	43.2Kb	intact	130	PHAGE_Staphy_IME_SA4_NC_029025(28)
7067_4_88__Contig_3	26.1Kb	intact	140	PHAGE_Staphy_YMC/09/04/R1988_NC_022758(12)
7067_4_88__Contig_22	25.5Kb	incomplete	40	PHAGE_Staphy_Ipla7_NC_018284(6)
7067_4_88__Contig_14	32.2Kb	intact	150	PHAGE_Staphy_CNPx_NC_031241(11)
7067_4_89__Contig_1	12.5Kb	incomplete	20	PHAGE_Staphy_SPbeta_like_NC_029119(3)
7067_4_89__Contig_12	6.9Kb	incomplete	10	PHAGE_Plankt_PaV_LD_NC_016564(1)
7067_4_89__Contig_27	8Kb	incomplete	20	PHAGE_Staphy_PT1028_NC_007045(3)
7067_4_89__Contig_8	7.1Kb	incomplete	20	PHAGE_Strept_Dp_1_NC_015274(2)
7067_4_89__Contig_11	7.5Kb	incomplete	20	PHAGE_Lactob_3_521_NC_048753(1)
7067_4_90__Contig_1	41Kb	intact	150	PHAGE_Staphy_47_NC_007054(12)
7067_4_90__Contig_12	44.1Kb	intact	150	PHAGE_Staphy_CNPx_NC_031241(17)
7067_4_91__Contig_27	23.7Kb	intact	120	PHAGE_Staphy_IME_SA4_NC_029025(19)
7067_4_91__Contig_24	26.6Kb	incomplete	40	PHAGE_Staphy_2638A_NC_007051(22)
7068_7_1__Contig_3	29.8Kb	intact	110	PHAGE_Staphy_47_NC_007054(12)
7068_7_1__Contig_1	29Kb	incomplete	20	PHAGE_Staphy_vB_SpsS_QT1_NC_048192(17)
7068_7_1__Contig_19	28.6Kb	incomplete	30	PHAGE_Staphy_IME_SA4_NC_029025(7)
7068_7_1__Contig_27	15.6Kb	incomplete	60	PHAGE_Staphy_IME_SA4_NC_029025(5)
7068_7_2__Contig_3	40.4Kb	intact	150	PHAGE_Staphy_47_NC_007054(12)
7068_7_2__Contig_2	29.4Kb	intact	130	PHAGE_Staphy_StB12_NC_020490(22)
7068_7_2__Contig_21	31.1Kb	intact	140	PHAGE_Staphy_phiJB_NC_028669(13)
7068_7_2__Contig_10	9.3Kb	incomplete	30	PHAGE_Lactob_Maenad_NC_047931(1)
7068_7_3__Contig_4	29.6Kb	intact	120	PHAGE_Staphy_47_NC_007054(13)
7068_7_3__Contig_23	15.6Kb	incomplete	30	PHAGE_Staphy_Ipla7_NC_018284(4)
7068_7_3__Contig_26	34.4Kb	intact	150	PHAGE_Staphy_StB12_NC_020490(24)
7068_7_3__Contig_51	10.3Kb	incomplete	30	PHAGE_Staphy_IME_SA4_NC_029025(10)
7068_7_3__Contig_8	9.3Kb	incomplete	30	PHAGE_Bacill_BM5_NC_029069(1)
7068_7_4__Contig_3	40.4Kb	intact	150	PHAGE_Staphy_47_NC_007054(12)
7068_7_4__Contig_4	53.2Kb	intact	150	PHAGE_Staphy_IME_SA4_NC_029025(17)
7068_7_5__Contig_2	30.2Kb	intact	120	PHAGE_Staphy_47_NC_007054(12)
7068_7_5__Contig_32	28.7Kb	incomplete	20	PHAGE_Staphy_vB_SpsS_QT1_NC_048192(17)
7068_7_5__Contig_12	15.5Kb	incomplete	40	PHAGE_Staphy_Ipla5_NC_018281(8)
7068_7_5__Contig_30	15.6Kb	incomplete	60	PHAGE_Staphy_CNPx_NC_031241(5)
7068_7_6__Contig_16	17.8Kb	incomplete	20	PHAGE_Staphy_PT1028_NC_007045(10)
7068_7_6__Contig_3	30.2Kb	intact	120	PHAGE_Staphy_47_NC_007054(12)
7068_7_6__Contig_34	20.6Kb	incomplete	30	PHAGE_Staphy_vB_SpsS_QT1_NC_048192(16)
7068_7_6__Contig_62	7.6Kb	incomplete	20	PHAGE_Staphy_IME_SA4_NC_029025(5)
7068_7_6__Contig_4	9.7Kb	incomplete	30	PHAGE_Staphy_IME1361_01_NC_048657(1)
7068_7_6__Contig_30	15.6Kb	incomplete	60	PHAGE_Staphy_PH15_NC_008723(5)
7068_7_7__Contig_18	17.8Kb	incomplete	20	PHAGE_Staphy_PT1028_NC_007045(10)
7068_7_7__Contig_2	30.2Kb	intact	150	PHAGE_Staphy_YMC/09/04/R1988_NC_022758(12)
7068_7_7__Contig_32	30.1Kb	incomplete	40	PHAGE_Staphy_vB_SpsS_QT1_NC_048192(15)
7068_7_7__Contig_12	17.6Kb	incomplete	30	PHAGE_Staphy_IME_SA4_NC_029025(5)
7068_7_7__Contig_4	9.4Kb	incomplete	30	PHAGE_Lactob_3_521_NC_048753(1)
7068_7_7__Contig_28	15.6Kb	incomplete	60	PHAGE_Staphy_IME_SA4_NC_029025(5)
7068_7_8__Contig_2	40.4Kb	intact	150	PHAGE_Staphy_47_NC_007054(12)
7068_7_8__Contig_21	46Kb	intact	150	PHAGE_Staphy_StB12_NC_020490(27)
7068_7_9__Contig_3	29.8Kb	intact	110	PHAGE_Staphy_47_NC_007054(12)
7068_7_9__Contig_14	40.6Kb	incomplete	60	PHAGE_Staphy_vB_SpsS_QT1_NC_048192(15)
7068_7_9__Contig_29	26Kb	intact	140	PHAGE_Staphy_StB12_NC_020490(25)
7068_7_9__Contig_2	120.6Kb	intact	123	PHAGE_Staphy_SPbeta_like_NC_029119(128)
7068_7_9__Contig_25	16.5Kb	incomplete	50	PHAGE_Staphy_PH15_NC_008723(5)
7068_7_10__Contig_2	30.2Kb	intact	120	PHAGE_Staphy_47_NC_007054(12)
7068_7_10__Contig_31	29.2Kb	incomplete	20	PHAGE_Staphy_vB_SpsS_QT1_NC_048192(16)
7068_7_10__Contig_18	25.6Kb	incomplete	30	PHAGE_Staphy_IME_SA4_NC_029025(8)
7068_7_10__Contig_47	13.8Kb	questionable	88	PHAGE_Staphy_PT1028_NC_007045(13)
7068_7_10__Contig_29	15.6Kb	incomplete	60	PHAGE_Staphy_CNPx_NC_031241(5)
7068_7_10__Contig_58	10.4Kb	incomplete	30	PHAGE_Staphy_PT1028_NC_007045(3)
7068_7_11__Contig_2	30.2Kb	intact	120	PHAGE_Staphy_47_NC_007054(12)
7068_7_11__Contig_31	29.2Kb	incomplete	20	PHAGE_Staphy_vB_SpsS_QT1_NC_048192(16)
7068_7_11__Contig_18	25.6Kb	incomplete	30	PHAGE_Staphy_IME_SA4_NC_029025(8)
7068_7_11__Contig_48	13.8Kb	questionable	88	PHAGE_Staphy_PT1028_NC_007045(13)
7068_7_11__Contig_29	15.6Kb	incomplete	60	PHAGE_Staphy_IME_SA4_NC_029025(5)
7068_7_12__Contig_3	40.4Kb	intact	150	PHAGE_Staphy_47_NC_007054(12)
7068_7_12__Contig_10	9.3Kb	incomplete	30	PHAGE_Lactob_8014_B2_NC_047739(1)
7068_7_13__Contig_10	17.8Kb	incomplete	20	PHAGE_Staphy_PT1028_NC_007045(10)
7068_7_13__Contig_7	48.4Kb	questionable	90	PHAGE_Staphy_CNPx_NC_031241(27)
7068_7_13__Contig_41	10.5Kb	incomplete	30	PHAGE_Staphy_PT1028_NC_007045(3)
7068_7_13__Contig_12	68.3Kb	incomplete	50	PHAGE_Staphy_SPbeta_like_NC_029119(50)
7068_7_13__Contig_38	13.8Kb	incomplete	30	PHAGE_Staphy_SPbeta_like_NC_029119(15)
7068_7_13__Contig_19	44.1Kb	incomplete	40	PHAGE_Staphy_SPbeta_like_NC_029119(66)
7068_7_14__Contig_1	46.3Kb	intact	150	PHAGE_Staphy_StB12_NC_020490(28)
7068_7_15__Contig_2	130.2Kb	intact	123	PHAGE_Staphy_SPbeta_like_NC_029119(128)
7068_7_16__Contig_19	44.7Kb	intact	150	PHAGE_Staphy_StB12_NC_020490(28)
7068_7_17__Contig_19	35.3Kb	incomplete	30	PHAGE_Staphy_SPbeta_like_NC_029119(33)
7068_7_17__Contig_3	99Kb	questionable	89	PHAGE_Staphy_SPbeta_like_NC_029119(93)
7068_7_18__Contig_2	23.1Kb	incomplete	50	PHAGE_Staphy_phiRS7_NC_022914(3)
7068_7_18__Contig_5	27.7Kb	incomplete	40	PHAGE_Staphy_2638A_NC_007051(17)
7068_7_19__Contig_6	12.8Kb	incomplete	20	PHAGE_Staphy_2638A_NC_007051(6)
7068_7_19__Contig_2	98.7Kb	questionable	89	PHAGE_Staphy_SPbeta_like_NC_029119(93)
7068_7_19__Contig_22	17.8Kb	incomplete	30	PHAGE_Staphy_StB12_NC_020490(7)
7068_7_19__Contig_20	36.4Kb	incomplete	40	PHAGE_Staphy_SPbeta_like_NC_029119(35)
7068_7_19__Contig_36	15.3Kb	incomplete	10	PHAGE_Staphy_vB_SpsS_QT1_NC_048192(17)
7068_7_19__Contig_41	10Kb	questionable	80	PHAGE_Staphy_IME_SA4_NC_029025(15)
7068_7_20__Contig_6	37.4Kb	intact	140	PHAGE_Staphy_IME_SA4_NC_029025(22)
7068_7_20__Contig_8	18.5Kb	incomplete	10	PHAGE_Lactob_A2_NC_004112(3)
7068_7_20__Contig_5	19.7Kb	incomplete	20	PHAGE_Staphy_PT1028_NC_007045(8)
7068_7_21__Contig_17	36.7Kb	incomplete	40	PHAGE_Staphy_PT1028_NC_007045(7)
7068_7_22__Contig_2	18.6Kb	questionable	75	PHAGE_Staphy_PT1028_NC_007045(11)
7068_7_22__Contig_7	69.5Kb	questionable	88	PHAGE_Staphy_SPbeta_like_NC_029119(92)
7068_7_22__Contig_11	62.2Kb	incomplete	50	PHAGE_Staphy_SPbeta_like_NC_029119(38)
7068_7_23__Contig_49	9.8Kb	questionable	75	PHAGE_Staphy_PT1028_NC_007045(11)
7068_7_24__Contig_49	9.8Kb	questionable	75	PHAGE_Staphy_PT1028_NC_007045(11)
7068_7_25__Contig_13	45.3Kb	incomplete	40	PHAGE_Staphy_SPbeta_like_NC_029119(73)
7068_7_25__Contig_1	45Kb	incomplete	60	PHAGE_Staphy_IME_SA4_NC_029025(17)
7068_7_25__Contig_12	26.1Kb	questionable	88	PHAGE_Staphy_PT1028_NC_007045(13)
7068_7_25__Contig_3	9.3Kb	incomplete	30	PHAGE_Staphy_37_NC_007055(1)
7068_7_25__Contig_5	79.4Kb	incomplete	60	PHAGE_Staphy_SPbeta_like_NC_029119(64)
7068_7_26__Contig_1	15Kb	questionable	90	PHAGE_Clostr_phiMMP04_NC_019422(3)
7068_7_26__Contig_3	44.8Kb	intact	150	PHAGE_Staphy_CNPx_NC_031241(20)
7068_7_28__Contig_5	74.1Kb	intact	150	PHAGE_Staphy_StB12_NC_020490(26)
7068_7_29__Contig_5	45.1Kb	incomplete	40	PHAGE_Staphy_SPbeta_like_NC_029119(70)
7068_7_29__Contig_9	70.5Kb	incomplete	60	PHAGE_Staphy_SPbeta_like_NC_029119(56)
7068_7_30__Contig_1	6.9Kb	incomplete	10	PHAGE_Plankt_PaV_LD_NC_016564(1)
7068_7_30__Contig_34	9.1Kb	incomplete	20	PHAGE_Staphy_SPbeta_like_NC_029119(3)
7068_7_30__Contig_16	9.5Kb	incomplete	20	PHAGE_Staphy_P1105_NC_048636(2)
7068_7_30__Contig_11	7.5Kb	incomplete	20	PHAGE_Staphy_StB27_NC_019914(1)
7068_7_30__Contig_18	21.9Kb	incomplete	10	PHAGE_Staphy_PT1028_NC_007045(4)
7068_7_31__Contig_4	37.2Kb	incomplete	40	PHAGE_Staphy_SPbeta_like_NC_029119(36)
7068_7_31__Contig_2	41Kb	intact	150	PHAGE_Staphy_47_NC_007054(11)
7068_7_31__Contig_1	45.4Kb	intact	150	PHAGE_Staphy_Ipla7_NC_018284(16)
7068_7_31__Contig_48	13.1Kb	incomplete	10	PHAGE_Staphy_SPbeta_like_NC_029119(32)
7068_7_31__Contig_35	19.3Kb	incomplete	30	PHAGE_Staphy_SPbeta_like_NC_029119(26)
7068_7_31__Contig_10	56.5Kb	incomplete	50	PHAGE_Staphy_SPbeta_like_NC_029119(38)
7068_7_32__Contig_1	15Kb	questionable	90	PHAGE_Clostr_phiCD506_NC_028838(3)
7068_7_32__Contig_3	44.8Kb	intact	150	PHAGE_Staphy_CNPx_NC_031241(20)
7068_7_33__Contig_28	12.5Kb	incomplete	20	PHAGE_Staphy_SPbeta_like_NC_029119(3)
7068_7_33__Contig_1	6.9Kb	incomplete	10	PHAGE_Plankt_PaV_LD_NC_016564(1)
7068_7_33__Contig_20	21.9Kb	incomplete	20	PHAGE_Staphy_PT1028_NC_007045(3)
7068_7_33__Contig_5	9.8Kb	incomplete	20	PHAGE_Staphy_P1105_NC_048636(2)
7068_7_34__Contig_6	15Kb	questionable	90	PHAGE_Clostr_phiMMP04_NC_019422(3)
7068_7_34__Contig_2	44.8Kb	intact	150	PHAGE_Staphy_CNPx_NC_031241(20)
7068_7_35__Contig_5	80.4Kb	intact	150	PHAGE_Staphy_CNPx_NC_031241(20)
7068_7_35__Contig_6	16.7Kb	incomplete	10	PHAGE_Staphy_PT1028_NC_007045(5)
7068_7_36__Contig_5	41Kb	intact	150	PHAGE_Staphy_47_NC_007054(12)
7068_7_36__Contig_37	22.4Kb	intact	110	PHAGE_Staphy_IME_SA4_NC_029025(20)
7068_7_36__Contig_27	10.6Kb	incomplete	20	PHAGE_Staphy_IME_SA4_NC_029025(7)
7068_7_36__Contig_16	14.1Kb	incomplete	20	PHAGE_Staphy_Ipla5_NC_018281(6)
7068_7_36__Contig_30	27.5Kb	questionable	70	PHAGE_Staphy_CNPx_NC_031241(17)
7068_7_37__Contig_16	19Kb	incomplete	10	PHAGE_Staphy_PT1028_NC_007045(10)
7068_7_37__Contig_14	15.9Kb	incomplete	30	PHAGE_Staphy_PT1028_NC_007045(8)
7068_7_38__Contig_7	41Kb	intact	150	PHAGE_Staphy_47_NC_007054(12)
7068_7_38__Contig_23	45.4Kb	intact	150	PHAGE_Staphy_CNPx_NC_031241(20)
7068_7_39__Contig_3	29.8Kb	intact	110	PHAGE_Staphy_47_NC_007054(12)
7068_7_39__Contig_1	28.9Kb	intact	100	PHAGE_Staphy_IME_SA4_NC_029025(25)
7068_7_39__Contig_20	29.5Kb	incomplete	40	PHAGE_Staphy_IME_SA4_NC_029025(4)
7068_7_39__Contig_52	10.5Kb	incomplete	30	PHAGE_Staphy_PT1028_NC_007045(3)
7068_7_39__Contig_28	15.6Kb	incomplete	60	PHAGE_Staphy_IME_SA4_NC_029025(5)
7068_7_40__Contig_7	17Kb	questionable	80	PHAGE_Clostr_phiCD506_NC_028838(3)
7068_7_40__Contig_17	42.8Kb	incomplete	50	PHAGE_Staphy_2638A_NC_007051(16)
7068_7_41__Contig_3	30.2Kb	intact	120	PHAGE_Staphy_47_NC_007054(12)
7068_7_41__Contig_1	29.9Kb	incomplete	20	PHAGE_Staphy_vB_SpsS_QT1_NC_048192(16)
7068_7_41__Contig_19	25.6Kb	incomplete	30	PHAGE_Staphy_IME_SA4_NC_029025(8)
7068_7_41__Contig_27	15.6Kb	incomplete	60	PHAGE_Staphy_CNPx_NC_031241(5)
7068_7_41__Contig_53	10.6Kb	incomplete	60	PHAGE_Lactob_PLE2_NC_031036(3)
7068_7_42__Contig_3	29.8Kb	intact	110	PHAGE_Staphy_47_NC_007054(12)
7068_7_42__Contig_21	23.7Kb	incomplete	30	PHAGE_Staphy_IME_SA4_NC_029025(8)
7068_7_42__Contig_26	32Kb	intact	150	PHAGE_Staphy_CNPx_NC_031241(15)
7068_7_42__Contig_54	10.4Kb	incomplete	30	PHAGE_Staphy_PT1028_NC_007045(3)
7068_7_42__Contig_28	15.6Kb	incomplete	60	PHAGE_Staphy_IME_SA4_NC_029025(5)
7067_4_43__Contig_1	41Kb	intact	150	PHAGE_Staphy_47_NC_007054(12)
7067_4_43__Contig_2	23.8Kb	incomplete	30	PHAGE_Staphy_vB_SpsS_QT1_NC_048192(15)
7067_4_43__Contig_28	30.9Kb	intact	150	PHAGE_Staphy_CNPx_NC_031241(15)
7067_4_43__Contig_45	12.1Kb	incomplete	60	PHAGE_Lactob_iA2_NC_028830(5)
7068_7_44__Contig_7	19.6Kb	incomplete	20	PHAGE_Staphy_PT1028_NC_007045(6)
7068_7_44__Contig_1	46.3Kb	intact	150	PHAGE_Staphy_StB12_NC_020490(33)
7068_7_44__Contig_23	17.3Kb	questionable	81	PHAGE_Staphy_PT1028_NC_007045(12)
7068_7_45__Contig_5	45.1Kb	incomplete	40	PHAGE_Staphy_SPbeta_like_NC_029119(70)
7068_7_45__Contig_21	44.8Kb	intact	150	PHAGE_Staphy_StB12_NC_020490(34)
7068_7_45__Contig_9	73.1Kb	questionable	70	PHAGE_Staphy_SPbeta_like_NC_029119(61)
7068_7_46__Contig_3	30.2Kb	intact	120	PHAGE_Staphy_47_NC_007054(12)
7068_7_46__Contig_1	29.7Kb	incomplete	20	PHAGE_Staphy_vB_SpsS_QT1_NC_048192(17)
7068_7_46__Contig_19	26Kb	incomplete	30	PHAGE_Staphy_IME_SA4_NC_029025(9)
7068_7_46__Contig_13	17.3Kb	questionable	75	PHAGE_Staphy_PT1028_NC_007045(11)
7068_7_46__Contig_5	9.7Kb	incomplete	30	PHAGE_Staphy_TEM123_NC_017968(1)
7068_7_46__Contig_82	4.8Kb	incomplete	10	PHAGE_Staphy_SPbeta_like_NC_029119(7)
7068_7_46__Contig_15	63.7Kb	incomplete	60	PHAGE_Staphy_SPbeta_like_NC_029119(52)
7068_7_46__Contig_22	41.8Kb	incomplete	50	PHAGE_Staphy_SPbeta_like_NC_029119(72)
7068_7_46__Contig_30	9.9Kb	incomplete	30	PHAGE_Staphy_Ipla7_NC_018284(5)
7068_7_47__Contig_6	17.3Kb	incomplete	20	PHAGE_Staphy_PT1028_NC_007045(10)
7068_7_47__Contig_26	16.7Kb	questionable	75	PHAGE_Staphy_PT1028_NC_007045(11)
7068_7_50__Contig_16	29.5Kb	incomplete	10	PHAGE_Staphy_PT1028_NC_007045(10)
7068_7_50__Contig_21	39.6Kb	intact	150	PHAGE_Staphy_StB12_NC_020490(21)
7068_7_51__Contig_2	30.2Kb	intact	120	PHAGE_Staphy_47_NC_007054(12)
7068_7_51__Contig_19	43.2Kb	intact	110	PHAGE_Staphy_IME_SA4_NC_029025(18)
7068_7_51__Contig_28	15.6Kb	incomplete	60	PHAGE_Staphy_CNPx_NC_031241(5)
7068_7_52__Contig_2	41.2Kb	intact	150	PHAGE_Staphy_47_NC_007054(12)
7068_7_52__Contig_1	54Kb	intact	150	PHAGE_Staphy_CNPx_NC_031241(23)
7068_7_53__Contig_20	8.7Kb	incomplete	20	PHAGE_Staphy_PT1028_NC_007045(3)
7068_7_53__Contig_2	40.4Kb	intact	150	PHAGE_Staphy_47_NC_007054(12)
7068_7_53__Contig_9	9.3Kb	incomplete	30	PHAGE_Lactob_Maenad_NC_047931(1)
7068_7_53__Contig_21	42.7Kb	intact	140	PHAGE_Staphy_IME_SA4_NC_029025(22)
7068_7_54__Contig_3	30.2Kb	intact	120	PHAGE_Staphy_47_NC_007054(12)
7068_7_54__Contig_1	29.9Kb	incomplete	20	PHAGE_Staphy_vB_SpsS_QT1_NC_048192(16)
7068_7_54__Contig_18	25.6Kb	incomplete	30	PHAGE_Staphy_IME_SA4_NC_029025(8)
7068_7_54__Contig_49	13Kb	questionable	70	PHAGE_Clostr_phiMMP04_NC_019422(3)
7068_7_54__Contig_27	15.6Kb	incomplete	60	PHAGE_Staphy_CNPx_NC_031241(5)
7068_7_56__Contig_3	30.2Kb	intact	120	PHAGE_Staphy_47_NC_007054(13)
7068_7_56__Contig_1	31.4Kb	intact	150	PHAGE_Staphy_CNPx_NC_031241(15)
7068_7_56__Contig_23	25.8Kb	incomplete	20	PHAGE_Staphy_vB_SpsS_QT1_NC_048192(16)
7068_7_56__Contig_11	18.6Kb	incomplete	20	PHAGE_Staphy_StauST398_5_NC_023500(4)
7068_7_56__Contig_29	15.6Kb	incomplete	60	PHAGE_Staphy_PH15_NC_008723(5)
7068_7_57__Contig_5	7.1Kb	incomplete	20	PHAGE_Mycoba_Rosebush_NC_004684(2)
7068_7_57__Contig_1	6.9Kb	incomplete	10	PHAGE_Prochl_P_SSM7_NC_015290(1)
7068_7_57__Contig_24	12.5Kb	incomplete	20	PHAGE_Staphy_SPbeta_like_NC_029119(3)
7068_7_57__Contig_19	13.6Kb	incomplete	30	PHAGE_Staphy_PT1028_NC_007045(4)
7068_7_57__Contig_6	7.5Kb	incomplete	20	PHAGE_Lactob_SAC12B_NC_048754(1)
7068_7_57__Contig_12	21.9Kb	incomplete	10	PHAGE_Staphy_PT1028_NC_007045(4)
7068_7_58__Contig_2	44.1Kb	questionable	90	PHAGE_Staphy_IME_SA4_NC_029025(19)
7068_7_58__Contig_20	17.3Kb	questionable	75	PHAGE_Staphy_PT1028_NC_007045(11)
7068_7_59__Contig_6	15Kb	questionable	90	PHAGE_Clostr_phiCD481_1_NC_028951(3)
7068_7_60__Contig_13	19.9Kb	incomplete	20	PHAGE_Staphy_PT1028_NC_007045(10)
7068_7_61__Contig_3	30.2Kb	intact	120	PHAGE_Staphy_47_NC_007054(12)
7068_7_61__Contig_28	29.9Kb	incomplete	10	PHAGE_Staphy_vB_SpsS_QT1_NC_048192(16)
7068_7_61__Contig_18	25.6Kb	incomplete	30	PHAGE_Staphy_IME_SA4_NC_029025(8)
7068_7_61__Contig_26	15.6Kb	incomplete	60	PHAGE_Staphy_IME_SA4_NC_029025(5)
7068_7_61__Contig_49	13Kb	questionable	70	PHAGE_Lactob_PLE2_NC_031036(3)
7068_7_62__Contig_1	15Kb	questionable	90	PHAGE_Lactob_iA2_NC_028830(3)
7068_7_62__Contig_3	44.8Kb	intact	150	PHAGE_Staphy_CNPx_NC_031241(20)
7068_7_63__Contig_6	17.9Kb	incomplete	20	PHAGE_Staphy_PT1028_NC_007045(7)
7068_7_64__Contig_2	7.1Kb	incomplete	20	PHAGE_Strept_Dp_1_NC_015274(2)
7068_7_64__Contig_1	6.9Kb	incomplete	10	PHAGE_Bacill_PM1_NC_020883(1)
7068_7_64__Contig_23	12.5Kb	incomplete	20	PHAGE_Staphy_SPbeta_like_NC_029119(3)
7068_7_64__Contig_20	11.7Kb	incomplete	20	PHAGE_Brevib_Jimmer2_NC_041976(2)
7068_7_64__Contig_17	7.5Kb	incomplete	20	PHAGE_Lactob_Maenad_NC_047931(1)
7068_7_64__Contig_28	16.3Kb	incomplete	10	PHAGE_Staphy_PT1028_NC_007045(5)
7067_4_65__Contig_1	41.8Kb	questionable	80	PHAGE_Staphy_vB_SpsS_QT1_NC_048192(16)
7068_7_66__Contig_6	15Kb	questionable	90	PHAGE_Clostr_phiCD506_NC_028838(3)
7068_7_66__Contig_2	52.9Kb	intact	150	PHAGE_Staphy_StB12_NC_020490(25)
7068_7_67__Contig_3	30.2Kb	intact	120	PHAGE_Staphy_47_NC_007054(12)
7068_7_67__Contig_31	27.5Kb	incomplete	20	PHAGE_Staphy_vB_SpsS_QT1_NC_048192(16)
7068_7_67__Contig_19	26Kb	incomplete	30	PHAGE_Staphy_IME_SA4_NC_029025(8)
7068_7_67__Contig_27	9.9Kb	incomplete	30	PHAGE_Staphy_Ipla7_NC_018284(5)
SH_2._Contig_4	77.6Kb	intact	150	PHAGE_Staphy_CNPx_NC_031241(19)
SH_2._Contig_8	9.7Kb	incomplete	30	PHAGE_Staphy_StB27_NC_019914(1)
SH_3._Contig_4	45.6Kb	intact	150	PHAGE_Staphy_StB12_NC_020490(32)
SH_3._Contig_1	21Kb	incomplete	20	PHAGE_Staphy_PT1028_NC_007045(9)
SH_4._Contig_1	44.1Kb	intact	110	PHAGE_Staphy_IME_SA4_NC_029025(17)
SH_4._Contig_3	17Kb	incomplete	20	PHAGE_Staphy_PT1028_NC_007045(8)
SH_5._Contig_20	17.9Kb	questionable	81	PHAGE_Staphy_PT1028_NC_007045(12)
SH_5._Contig_20	17.9Kb	questionable	81	PHAGE_Staphy_PT1028_NC_007045(12)
SH_7._Contig_5	44Kb	incomplete	60	PHAGE_Staphy_vB_SpsS_QT1_NC_048192(17)
SH_7._Contig_3	29Kb	incomplete	10	PHAGE_Staphy_PT1028_NC_007045(10)
SH_7._Contig_9	19Kb	incomplete	20	PHAGE_Staphy_PT1028_NC_007045(6)
SH_7._Contig_23	5.4Kb	questionable	81	PHAGE_Entero_lato_NC_001422(6)
SH_9._Contig_1	42.5Kb	intact	140	PHAGE_Staphy_IME_SA4_NC_029025(30)
SH_9._Contig_8	33.4Kb	incomplete	30	PHAGE_Staphy_PT1028_NC_007045(8)
SH_9._Contig_7	9.4Kb	incomplete	30	PHAGE_Staphy_IME1361_01_NC_048657(1)
SH_9._Contig_41	5.4Kb	questionable	81	PHAGE_Entero_lato_NC_001422(6)
SH_10._Contig_12	19.9Kb	incomplete	20	PHAGE_Staphy_PT1028_NC_007045(10)
SH_10._Contig_25	5.4Kb	questionable	81	PHAGE_Entero_lato_NC_001422(6)
SH_12._Contig_22	12.8Kb	incomplete	20	PHAGE_Staphy_IME_SA4_NC_029025(4)
SH_12._Contig_13	13Kb	incomplete	10	PHAGE_Lactob_T25_NC_048625(4)
SH_12._Contig_12	32.4Kb	incomplete	40	PHAGE_Staphy_PT1028_NC_007045(10)
SH_12._Contig_6	9.7Kb	incomplete	30	PHAGE_Lactob_Maenad_NC_047931(1)
SH_12._Contig_33	21.2Kb	questionable	90	PHAGE_Staphy_IME_SA4_NC_029025(18)
SH_12._Contig_58	5.4Kb	questionable	81	PHAGE_Entero_lato_NC_001422(6)
SH_12._Contig_32	21.7Kb	incomplete	10	PHAGE_Staphy_2638A_NC_007051(16)
SH_13._Contig_7	27.8Kb	incomplete	10	PHAGE_Staphy_PT1028_NC_007045(9)
SH_13._Contig_2	24.8Kb	incomplete	30	PHAGE_Anoxyb_A403_NC_048701(1)
SH_14._Contig_22	18.6Kb	questionable	75	PHAGE_Staphy_PT1028_NC_007045(11)
SH_14._Contig_1	44.7Kb	questionable	70	PHAGE_Staphy_2638A_NC_007051(17)
SH_14._Contig_25	9.4Kb	incomplete	30	PHAGE_Lactob_P1_NC_047764(1)
SH_14._Contig_46	5.4Kb	questionable	81	PHAGE_Entero_lato_NC_001422(6)
SH_15._Contig_5	30.5Kb	incomplete	30	PHAGE_Staphy_PT1028_NC_007045(7)
SH_15._Contig_29	18Kb	questionable	81	PHAGE_Staphy_PT1028_NC_007045(12)
SH_15._Contig_54	5.5Kb	questionable	81	PHAGE_Entero_lato_NC_001422(6)
SH_16._Contig_8	28.5Kb	incomplete	20	PHAGE_Staphy_96_NC_007057(3)
SH_16._Contig_11	19.3Kb	incomplete	20	PHAGE_Staphy_IME_SA4_NC_029025(4)
SH_16._Contig_22	29.7Kb	intact	140	PHAGE_Staphy_StB12_NC_020490(22)
SH_16._Contig_3	24.5Kb	incomplete	30	PHAGE_Staphy_vB_SpsS_QT1_NC_048192(14)
SH_16._Contig_23	9.2Kb	incomplete	30	PHAGE_Gordon_Nyceirae_NC_031004(1)
SH_17._Contig_7	28.5Kb	incomplete	60	PHAGE_Staphy_vB_SpsS_QT1_NC_048192(16)
SH_17._Contig_6	14.8Kb	incomplete	20	PHAGE_Staphy_IME_SA4_NC_029025(10)
SH_17._Contig_14	33.7Kb	intact	150	PHAGE_Staphy_CNPx_NC_031241(21)
SH_17._Contig_1	21Kb	incomplete	20	PHAGE_Staphy_PT1028_NC_007045(9)
SH_17._Contig_5	18.1Kb	incomplete	20	PHAGE_Staphy_PT1028_NC_007045(7)
SH_17._Contig_31	5.5Kb	questionable	81	PHAGE_Entero_lato_NC_001422(6)
SH_18._Contig_1	44.4Kb	incomplete	50	PHAGE_Staphy_2638A_NC_007051(24)
SH_18._Contig_4	27.6Kb	incomplete	20	PHAGE_Staphy_PT1028_NC_007045(7)
SH_19._Contig_6	16.9Kb	questionable	90	PHAGE_Clostr_phiCD481_1_NC_028951(3)
SH_19._Contig_19	24.4Kb	incomplete	30	PHAGE_Staphy_PT1028_NC_007045(10)
SH_19._Contig_14	9.7Kb	incomplete	30	PHAGE_Staphy_StB27_NC_019914(1)
SH_19._Contig_8	42.9Kb	intact	150	PHAGE_Staphy_StB27_NC_019914(33)
SH_19._Contig_58	5.4Kb	questionable	81	PHAGE_Entero_lato_NC_001422(6)
SH_20._Contig_12	18.6Kb	questionable	75	PHAGE_Staphy_PT1028_NC_007045(11)
SH_20._Contig_1	44.7Kb	incomplete	40	PHAGE_Staphy_2638A_NC_007051(24)
SH_20._Contig_4	9.4Kb	incomplete	30	PHAGE_Lactob_3_521_NC_048753(1)
SH_20._Contig_45	5.5Kb	questionable	81	PHAGE_Entero_lato_NC_001422(6)
SH_21._Contig_24	28.8Kb	incomplete	40	PHAGE_Staphy_CNPx_NC_031241(10)
SH_21._Contig_10	16.9Kb	incomplete	20	PHAGE_Staphy_IME_SA4_NC_029025(6)
SH_21._Contig_23	32.7Kb	intact	120	PHAGE_Staphy_CNPx_NC_031241(15)
SH_21._Contig_2	26.4Kb	incomplete	20	PHAGE_Staphy_2638A_NC_007051(15)
SH_23._Contig_4	64.4Kb	intact	150	PHAGE_Staphy_StB12_NC_020490(29)
SH_23._Contig_13	9.3Kb	incomplete	30	PHAGE_Lactob_P1_NC_047764(1)
SH_23._Contig_14	18.1Kb	questionable	75	PHAGE_Staphy_PT1028_NC_007045(11)
SH_25._Contig_6	43Kb	intact	150	PHAGE_Staphy_IME_SA4_NC_029025(29)
SH_25._Contig_1	21Kb	incomplete	20	PHAGE_Staphy_PT1028_NC_007045(9)
SH_25._Contig_5	19.3Kb	incomplete	20	PHAGE_Staphy_PT1028_NC_007045(8)
SH_25._Contig_31	5.5Kb	questionable	81	PHAGE_Entero_lato_NC_001422(6)
SH_26._Contig_50	5.5Kb	questionable	81	PHAGE_Entero_lato_NC_001422(6)
SH_27._Contig_4	42.6Kb	intact	150	PHAGE_Staphy_IME_SA4_NC_029025(28)
SH_27._Contig_1	21Kb	incomplete	20	PHAGE_Staphy_PT1028_NC_007045(9)
SH_27._Contig_6	19.3Kb	incomplete	20	PHAGE_Staphy_PT1028_NC_007045(8)
SH_28._Contig_9	30.2Kb	questionable	75	PHAGE_Staphy_PT1028_NC_007045(11)
SH_28._Contig_8	19.2Kb	incomplete	20	PHAGE_Staphy_PT1028_NC_007045(10)
SH_28._Contig_32	5.4Kb	questionable	81	PHAGE_Entero_lato_NC_001422(6)
SH_29._Contig_1	56.7Kb	intact	150	PHAGE_Staphy_CNPx_NC_031241(22)
SH_29._Contig_2	21Kb	incomplete	20	PHAGE_Staphy_PT1028_NC_007045(9)
SH_29._Contig_11	24.9Kb	incomplete	30	PHAGE_Staphy_PT1028_NC_007045(4)
SH_29._Contig_6	18.1Kb	incomplete	20	PHAGE_Staphy_PT1028_NC_007045(7)
SH_29._Contig_29	5.4Kb	questionable	81	PHAGE_Entero_lato_NC_001422(6)
SH_30._Contig_9	30.2Kb	questionable	75	PHAGE_Staphy_PT1028_NC_007045(11)
SH_30._Contig_8	19.2Kb	incomplete	20	PHAGE_Staphy_PT1028_NC_007045(10)
SH_30._Contig_30	5.4Kb	questionable	81	PHAGE_Entero_lato_NC_001422(6)
SH_31._Contig_16	35.1Kb	intact	130	PHAGE_Staphy_IME_SA4_NC_029025(23)
SH_31._Contig_5	38Kb	incomplete	30	PHAGE_Staphy_2638A_NC_007051(22)
SH_31._Contig_10	9.7Kb	incomplete	30	PHAGE_Lactob_Lj965_NC_005355(1)
SH_31._Contig_55	5.5Kb	questionable	81	PHAGE_Entero_lato_NC_001422(6)
SH_33._Contig_13	19.9Kb	incomplete	20	PHAGE_Staphy_PT1028_NC_007045(10)
SH_34._Contig_2	18.3Kb	incomplete	20	PHAGE_Staphy_PT1028_NC_007045(9)
SH_34._Contig_34	5.4Kb	questionable	81	PHAGE_Entero_lato_NC_001422(6)
SH_35._Contig_5	49.3Kb	intact	150	PHAGE_Staphy_StB12_NC_020490(29)
SH_35._Contig_19	17.9Kb	questionable	81	PHAGE_Staphy_PT1028_NC_007045(12)
SH_36._Contig_19	12.5Kb	incomplete	20	PHAGE_Staphy_SPbeta_like_NC_029119(3)
SH_36._Contig_21	6.9Kb	incomplete	10	PHAGE_Caulob_CcrColossus_NC_019406(1)
SH_36._Contig_4	7.1Kb	incomplete	20	PHAGE_Mycoba_Rosebush_NC_004684(2)
SH_36._Contig_3	7.5Kb	incomplete	20	PHAGE_Staphy_phiRS7_NC_022914(1)
SH_36._Contig_1	23.1Kb	incomplete	20	PHAGE_Staphy_PT1028_NC_007045(4)
SH_36._Contig_1	5.9Kb	incomplete	10	PHAGE_Lactoc_bIL312_NC_002671(2)
SH_37._Contig_10	55.3Kb	questionable	70	PHAGE_Staphy_vB_SpsS_QT1_NC_048192(16)
SH_37._Contig_5	46.5Kb	incomplete	40	PHAGE_Staphy_PT1028_NC_007045(7)
SH_37._Contig_5	19.3Kb	incomplete	60	PHAGE_Staphy_SPbeta_like_NC_029119(4)
SH_38._Contig_2	17.1Kb	incomplete	10	PHAGE_Staphy_PT1028_NC_007045(8)
SH_40._Contig_1	46.6Kb	intact	120	PHAGE_Staphy_CNPx_NC_031241(24)
SH_40._Contig_14	26.1Kb	incomplete	20	PHAGE_Staphy_PT1028_NC_007045(8)
SH_41._Contig_8	29.3Kb	incomplete	20	PHAGE_Staphy_PT1028_NC_007045(9)
SH_41._Contig_7	19.3Kb	incomplete	20	PHAGE_Staphy_PT1028_NC_007045(8)
SH_41._Contig_35	5.4Kb	questionable	81	PHAGE_Entero_lato_NC_001422(6)
SH_42._Contig_6	19.7Kb	incomplete	20	PHAGE_Staphy_PT1028_NC_007045(8)
SH_42._Contig_1	43.7Kb	incomplete	40	PHAGE_Staphy_2638A_NC_007051(22)
SH_42._Contig_15	9.3Kb	incomplete	30	PHAGE_Lactob_Lj965_NC_005355(1)
SH_42._Contig_7	44.5Kb	intact	150	PHAGE_Staphy_StB27_NC_019914(33)
SH_44._Contig_6	14.8Kb	incomplete	20	PHAGE_Staphy_PT1028_NC_007045(9)
SH_44._Contig_4	9.4Kb	incomplete	30	PHAGE_Lactob_8014_B2_NC_047739(1)
SH_45._Contig_5	18.6Kb	questionable	75	PHAGE_Staphy_PT1028_NC_007045(11)
SH_45._Contig_3	9.4Kb	incomplete	30	PHAGE_Staphy_37_NC_007055(1)
SH_46._Contig_5	9.2Kb	incomplete	30	PHAGE_Lactob_Maenad_NC_047931(1)
SH_46._Contig_51	5.4Kb	questionable	81	PHAGE_Entero_lato_NC_001422(6)
SH_47._Contig_14	19.9Kb	incomplete	20	PHAGE_Staphy_PT1028_NC_007045(10)
SH_47._Contig_21	15.7Kb	incomplete	50	PHAGE_Faecal_FP_Mushu_NC_047913(2)
SH_47._Contig_26	5.4Kb	questionable	81	PHAGE_Entero_lato_NC_001422(6)
SH_48._Contig_7	27.8Kb	incomplete	10	PHAGE_Staphy_PT1028_NC_007045(9)
SH_48._Contig_1	19.3Kb	incomplete	30	PHAGE_Staphy_PT1028_NC_007045(4)
SH_48._Contig_5	18Kb	incomplete	30	PHAGE_Staphy_PT1028_NC_007045(9)
